# Supplementary material for: Methyl 3-[(1H-benzimidazol-1-yl)meth­yl]-1-methyl-4-(4-methyl­phen­yl)-2′-oxopyrrolidine-2-spiro-3′-1-benzimidazole-3-carboxyl­ate
Source: Acta Crystallogr Sect E Struct Rep Online. 2010 Sep 4;66(Pt 10):o2508–9. doi: 10.1107/S1600536810035312 (PMC2983424; doi:10.1107/S1600536810035312)
Supplement: Supplementary file 1 [file e-66-o2508-sup1.cif]

##############################################################################
###                                                                        ###
###        Electronic paper (Acta Crystallographica Section E)             ###
###                                                                        ###
##############################################################################
#                                                                            #
# This CIF contains the data in a paper accepted for publication in Acta     #
# Crystallographica Section E. It conforms to the requirements of Notes      #
# for Authors for Section E, and has been peer reviewed under the auspices   #
# of the IUCr Commission on Journals.                                        #
#                                                                            #
# Full details of the Crystallographic Information File format               #
# are given in the paper "The Crystallographic Information File (CIF):       #
# a New Standard Archive File for Crystallography" by S. R. Hall, F. H.      #
# Allen and I. D. Brown [Acta Cryst. (1991), A47, 655-685].                  #
#                                                                            #
# The current version of the core CIF dictionary is obtainable from          #
# ftp://ftp.iucr.org/pub/cif_core.dic. The current version number is 2.4.    #
#                                                                            #
# Software is freely available for graphical display of the structure(s) in  #
# this CIF.  For information consult the CIF home page http://www.iucr.org/  #
# cif/home.html                                                              #
#                                                                            #
# This file may be used for bona fide research purposes within the           #
# scientific community so long as proper attribution is given to the journal # 
# article from which it was obtained.                                        #
#                                                                            #
##############################################################################
                                             
data_I
_audit_creation_method     SHELXL-97
_chemical_name_systematic
;
Methyl 3-[(1<i>H</i>-benzimidazol-1-yl)methyl]-1-methyl-4-(4-methylphenyl)-2'-
oxopyrrolidine-2-spiro-3'-1-benzimidazole-3-carboxylate
;
_chemical_name_common     ?
_chemical_formula_moiety     'C29 H28 N4 O3'
_chemical_formula_sum     'C29 H28 N4 O3'
_chemical_formula_iupac     'C29 H28 N4 O3'
_chemical_formula_weight     480.55
_chemical_melting_point     ?
_symmetry_cell_setting     triclinic
_symmetry_space_group_name_H-M     'P -1'
_symmetry_space_group_name_Hall     '-P 1'
loop_
    _symmetry_equiv_pos_as_xyz
    'x, y, z'
    '-x, -y, -z'
_cell_length_a     9.7605(5)
_cell_length_b     11.2823(6)
_cell_length_c     12.2333(7)
_cell_angle_alpha     79.9600(10)
_cell_angle_beta     69.5390(10)
_cell_angle_gamma     85.3580(10)
_cell_volume     1242.53(12)
_cell_formula_units_Z     2
_cell_measurement_reflns_used     8628
_cell_measurement_theta_min     2.0
_cell_measurement_theta_max     27.4
_cell_measurement_temperature     292(2)
_exptl_crystal_description     Block
_exptl_crystal_colour     Colourless
_exptl_crystal_size_max     0.26
_exptl_crystal_size_mid     0.24
_exptl_crystal_size_min     0.22
_exptl_crystal_density_diffrn     1.284
_exptl_crystal_density_meas     ?
_exptl_crystal_density_method     'not measured'
_exptl_crystal_F_000     508
_exptl_absorpt_coefficient_mu     0.085
_exptl_absorpt_correction_type     none
_exptl_absorpt_process_details     ?
_exptl_absorpt_correction_T_min     ?
_exptl_absorpt_correction_T_max     ?
_exptl_special_details
;
;
_diffrn_ambient_temperature     292(2)
_diffrn_radiation_type     MoK\a
_diffrn_radiation_wavelength     0.71073
_diffrn_radiation_source     'fine-focus sealed tube'
_diffrn_radiation_monochromator     graphite
_diffrn_measurement_device_type     'Bruker SMART APEX CCD area-detector'
_diffrn_measurement_device     'Bruker SMART APEX CCD area-detector'
_diffrn_measurement_method     '\w scans'
_diffrn_detector_area_resol_mean     ?
_diffrn_reflns_number     14287
_diffrn_reflns_av_R_equivalents     0.0170
_diffrn_reflns_av_sigmaI/netI     0.0191
_diffrn_reflns_theta_min     1.80
_diffrn_reflns_theta_max     28.01
_diffrn_reflns_theta_full     25.00
_diffrn_measured_fraction_theta_max     0.952
_diffrn_measured_fraction_theta_full     0.995
_diffrn_reflns_limit_h_min     -12
_diffrn_reflns_limit_h_max     12
_diffrn_reflns_limit_k_min     -14
_diffrn_reflns_limit_k_max     14
_diffrn_reflns_limit_l_min     -15
_diffrn_reflns_limit_l_max     16
_diffrn_standards_number     0
_diffrn_standards_interval_count     .
_diffrn_standards_interval_time     .
_diffrn_standards_decay_%     ?
_refine_special_details
;
 Refinement of F^2^ against ALL reflections.  The weighted R-factor wR and
 goodness of fit S are based on F^2^, conventional R-factors R are based
 on F, with F set to zero for negative F^2^. The threshold expression of
 F^2^ > 2sigma(F^2^) is used only for calculating R-factors(gt) etc. and is
 not relevant to the choice of reflections for refinement.  R-factors based
 on F^2^ are statistically about twice as large as those based on F, and R-
 factors based on ALL data will be even larger.
;
_reflns_number_total     5705
_reflns_number_gt     5041
_reflns_threshold_expression     I>2\s(I)
_refine_ls_structure_factor_coef     Fsqd
_refine_ls_matrix_type     full
_refine_ls_R_factor_all     0.0498
_refine_ls_R_factor_gt     0.0455
_refine_ls_wR_factor_gt     0.1258
_refine_ls_wR_factor_ref     0.1306
_refine_ls_goodness_of_fit_ref     1.037
_refine_ls_restrained_S_all     1.037
_refine_ls_number_reflns     5705
_refine_ls_number_parameters     328
_refine_ls_number_restraints     0
_refine_ls_hydrogen_treatment     constr
_refine_ls_weighting_scheme     calc
_refine_ls_weighting_details
         'calc w=1/[\s^2^(Fo^2^)+(0.0777P)^2^+0.1893P] where P=(Fo^2^+2Fc^2^)/3'
_atom_sites_solution_hydrogens     geom
_atom_sites_solution_primary     direct
_atom_sites_solution_secondary     difmap
_refine_ls_shift/su_max     0.000
_refine_ls_shift/su_mean     0.000
_refine_diff_density_max     0.255
_refine_diff_density_min     -0.260
_refine_ls_extinction_method     none
_refine_ls_extinction_coef     ?
loop_
    _atom_type_symbol
    _atom_type_description
    _atom_type_scat_dispersion_real
    _atom_type_scat_dispersion_imag
    _atom_type_scat_source
    'C' 'C' 0.0033 0.0016
                         'International Tables Vol C Tables 4.2.6.8 and 6.1.1.4'
    'H' 'H' 0.0000 0.0000
                         'International Tables Vol C Tables 4.2.6.8 and 6.1.1.4'
    'N' 'N' 0.0061 0.0033
                         'International Tables Vol C Tables 4.2.6.8 and 6.1.1.4'
    'O' 'O' 0.0106 0.0060
                         'International Tables Vol C Tables 4.2.6.8 and 6.1.1.4'
_computing_data_collection     'SMART (Bruker, 2001)'
_computing_cell_refinement     'SAINT (Bruker, 2001)'
_computing_data_reduction     'SAINT (Bruker, 2001)'
_computing_structure_solution     'SHELXS97 (Sheldrick, 2008)'
_computing_structure_refinement     'SHELXL97 (Sheldrick, 2008)'
_computing_molecular_graphics
;
ORTEP-3 (Farrugia, 1997) and PLATON (Spek, 2009)
;
_computing_publication_material
                            'SHELXL97 (Sheldrick, 2008) and PLATON (Spek, 2009)'
loop_
    _atom_site_type_symbol
    _atom_site_label
    _atom_site_fract_x
    _atom_site_fract_y
    _atom_site_fract_z
    _atom_site_U_iso_or_equiv
    _atom_site_adp_type
    _atom_site_calc_flag
    _atom_site_refinement_flags
    _atom_site_occupancy
    _atom_site_disorder_assembly
    _atom_site_disorder_group
    O O1 -0.02562(10) 0.75938(10) 0.40536(9) 0.0564(2) Uani d . 1 . .
    O O2 0.45463(10) 0.62452(9) 0.06224(9) 0.0556(2) Uani d . 1 . .
    O O3 0.30370(10) 0.55640(7) 0.24567(8) 0.0475(2) Uani d . 1 . .
    N N1 0.19339(11) 0.93029(8) 0.24498(9) 0.0415(2) Uani d . 1 . .
    N N2 0.16540(13) 0.69375(10) 0.47180(9) 0.0498(3) Uani d . 1 . .
    H H2 0.1161 0.6547 0.5395 0.060 Uiso calc R 1 . .
    N N3 0.05799(10) 0.60212(9) 0.17842(8) 0.0392(2) Uani d . 1 . .
    N N4 -0.04307(15) 0.42908(11) 0.28856(10) 0.0592(3) Uani d . 1 . .
    C C1 0.30089(16) 0.97153(11) 0.12846(10) 0.0467(3) Uani d . 1 . .
    H H1A 0.3882 0.9989 0.1363 0.056 Uiso calc R 1 . .
    H H1B 0.2603 1.0371 0.0857 0.056 Uiso calc R 1 . .
    C C2 0.33690(12) 0.86094(10) 0.06345(9) 0.0371(2) Uani d . 1 . .
    H H2A 0.4416 0.8431 0.0465 0.045 Uiso calc R 1 . .
    C C3 0.25260(11) 0.75294(9) 0.15982(9) 0.0337(2) Uani d . 1 . .
    C C4 0.23182(12) 0.80336(10) 0.27776(9) 0.0363(2) Uani d . 1 . .
    C C5 0.18078(18) 1.00891(12) 0.33182(12) 0.0546(3) Uani d . 1 . .
    H H5A 0.2735 1.0115 0.3421 0.082 Uiso calc R 1 . .
    H H5B 0.1087 0.9780 0.4059 0.082 Uiso calc R 1 . .
    H H5C 0.1518 1.0886 0.3043 0.082 Uiso calc R 1 . .
    C C6 0.36486(13) 0.77598(10) 0.31879(10) 0.0383(2) Uani d . 1 . .
    C C7 0.51257(14) 0.80220(12) 0.26535(11) 0.0468(3) Uani d . 1 . .
    H H7 0.5466 0.8478 0.1905 0.056 Uiso calc R 1 . .
    C C8 0.60970(16) 0.75910(14) 0.32568(14) 0.0560(3) Uani d . 1 . .
    H H8 0.7085 0.7767 0.2906 0.067 Uiso calc R 1 . .
    C C9 0.55981(18) 0.69048(15) 0.43698(14) 0.0625(4) Uani d . 1 . .
    H H9 0.6259 0.6620 0.4753 0.075 Uiso calc R 1 . .
    C C10 0.41285(18) 0.66350(14) 0.49225(13) 0.0592(4) Uani d . 1 . .
    H H10 0.3794 0.6173 0.5669 0.071 Uiso calc R 1 . .
    C C11 0.31760(14) 0.70791(11) 0.43221(10) 0.0438(3) Uani d . 1 . .
    C C12 0.10539(13) 0.74875(11) 0.39100(10) 0.0427(3) Uani d . 1 . .
    C C13 0.35074(12) 0.63904(10) 0.14798(10) 0.0380(2) Uani d . 1 . .
    C C14 0.3828(2) 0.44195(14) 0.24091(17) 0.0713(5) Uani d . 1 . .
    H H14A 0.3969 0.4160 0.1670 0.107 Uiso calc R 1 . .
    H H14B 0.3277 0.3831 0.3046 0.107 Uiso calc R 1 . .
    H H14C 0.4762 0.4509 0.2480 0.107 Uiso calc R 1 . .
    C C15 0.10345(12) 0.72765(10) 0.14655(10) 0.0384(2) Uani d . 1 . .
    H H15A 0.0272 0.7758 0.1952 0.046 Uiso calc R 1 . .
    H H15B 0.1105 0.7551 0.0651 0.046 Uiso calc R 1 . .
    C C16 -0.02908(15) 0.54492(13) 0.28527(11) 0.0517(3) Uani d . 1 . .
    H H16 -0.0745 0.5843 0.3499 0.062 Uiso calc R 1 . .
    C C17 0.04075(15) 0.40654(11) 0.17515(12) 0.0481(3) Uani d . 1 . .
    C C18 0.06481(18) 0.29959(12) 0.12571(15) 0.0613(4) Uani d . 1 . .
    H H18 0.0230 0.2278 0.1704 0.074 Uiso calc R 1 . .
    C C19 0.15226(18) 0.30483(13) 0.00910(16) 0.0616(4) Uani d . 1 . .
    H H19 0.1696 0.2351 -0.0251 0.074 Uiso calc R 1 . .
    C C20 0.21573(15) 0.41222(14) -0.05946(14) 0.0554(3) Uani d . 1 . .
    H H20 0.2742 0.4120 -0.1379 0.066 Uiso calc R 1 . .
    C C21 0.19363(13) 0.51890(12) -0.01339(11) 0.0461(3) Uani d . 1 . .
    H H21 0.2356 0.5903 -0.0590 0.055 Uiso calc R 1 . .
    C C22 0.10513(12) 0.51376(10) 0.10505(10) 0.0390(2) Uani d . 1 . .
    C C23 0.31253(12) 0.88215(10) -0.05502(9) 0.0361(2) Uani d . 1 . .
    C C24 0.41258(14) 0.83543(11) -0.15145(11) 0.0440(3) Uani d . 1 . .
    H H24 0.4914 0.7881 -0.1418 0.053 Uiso calc R 1 . .
    C C25 0.39601(17) 0.85871(13) -0.26221(11) 0.0536(3) Uani d . 1 . .
    H H25 0.4643 0.8269 -0.3252 0.064 Uiso calc R 1 . .
    C C26 0.27911(17) 0.92865(12) -0.27996(11) 0.0505(3) Uani d . 1 . .
    C C27 0.17746(15) 0.97312(11) -0.18349(11) 0.0475(3) Uani d . 1 . .
    H H27 0.0969 1.0180 -0.1927 0.057 Uiso calc R 1 . .
    C C28 0.19461(13) 0.95146(11) -0.07328(10) 0.0428(3) Uani d . 1 . .
    H H28 0.1263 0.9837 -0.0106 0.051 Uiso calc R 1 . .
    C C29 0.2617(3) 0.95730(18) -0.40035(15) 0.0789(5) Uani d . 1 . .
    H H29A 0.3561 0.9562 -0.4609 0.118 Uiso calc R 1 . .
    H H29B 0.2167 1.0357 -0.4086 0.118 Uiso calc R 1 . .
    H H29C 0.2013 0.8982 -0.4077 0.118 Uiso calc R 1 . .
loop_
    _atom_site_aniso_label
    _atom_site_aniso_U_11
    _atom_site_aniso_U_22
    _atom_site_aniso_U_33
    _atom_site_aniso_U_12
    _atom_site_aniso_U_13
    _atom_site_aniso_U_23
    O1 0.0441(5) 0.0703(6) 0.0480(5) -0.0038(4) -0.0057(4) -0.0113(4)
    O2 0.0484(5) 0.0570(5) 0.0528(5) 0.0094(4) -0.0084(4) -0.0094(4)
    O3 0.0602(5) 0.0349(4) 0.0466(5) 0.0031(4) -0.0212(4) 0.0000(3)
    N1 0.0536(6) 0.0351(5) 0.0368(5) 0.0028(4) -0.0177(4) -0.0051(4)
    N2 0.0576(6) 0.0524(6) 0.0318(5) -0.0095(5) -0.0096(4) 0.0048(4)
    N3 0.0406(5) 0.0383(5) 0.0365(5) -0.0090(4) -0.0115(4) 0.0004(4)
    N4 0.0737(8) 0.0534(6) 0.0456(6) -0.0246(6) -0.0172(6) 0.0090(5)
    C1 0.0694(8) 0.0361(6) 0.0368(6) -0.0109(5) -0.0216(5) 0.0000(5)
    C2 0.0427(5) 0.0368(5) 0.0314(5) -0.0079(4) -0.0135(4) 0.0008(4)
    C3 0.0368(5) 0.0332(5) 0.0298(5) -0.0030(4) -0.0112(4) -0.0009(4)
    C4 0.0406(5) 0.0359(5) 0.0307(5) -0.0023(4) -0.0114(4) -0.0018(4)
    C5 0.0766(9) 0.0460(7) 0.0448(7) 0.0063(6) -0.0237(6) -0.0134(5)
    C6 0.0470(6) 0.0363(5) 0.0331(5) -0.0020(4) -0.0163(4) -0.0036(4)
    C7 0.0483(6) 0.0503(7) 0.0425(6) -0.0057(5) -0.0179(5) -0.0016(5)
    C8 0.0509(7) 0.0625(8) 0.0613(8) 0.0006(6) -0.0275(6) -0.0106(7)
    C9 0.0697(9) 0.0665(9) 0.0634(9) 0.0109(7) -0.0415(8) -0.0080(7)
    C10 0.0788(10) 0.0575(8) 0.0446(7) 0.0028(7) -0.0319(7) 0.0039(6)
    C11 0.0566(7) 0.0398(6) 0.0351(6) -0.0025(5) -0.0175(5) -0.0017(4)
    C12 0.0463(6) 0.0436(6) 0.0343(5) -0.0047(5) -0.0075(5) -0.0070(4)
    C13 0.0406(5) 0.0375(5) 0.0389(5) -0.0009(4) -0.0177(4) -0.0046(4)
    C14 0.0865(11) 0.0433(7) 0.0834(11) 0.0160(7) -0.0373(9) 0.0012(7)
    C15 0.0398(5) 0.0351(5) 0.0400(6) -0.0048(4) -0.0158(4) 0.0010(4)
    C16 0.0561(7) 0.0544(7) 0.0385(6) -0.0177(6) -0.0094(5) 0.0022(5)
    C17 0.0555(7) 0.0417(6) 0.0492(7) -0.0115(5) -0.0243(6) 0.0056(5)
    C18 0.0771(10) 0.0371(6) 0.0793(10) -0.0093(6) -0.0426(8) 0.0029(6)
    C19 0.0688(9) 0.0489(7) 0.0816(11) 0.0077(6) -0.0408(8) -0.0205(7)
    C20 0.0486(7) 0.0646(8) 0.0584(8) 0.0025(6) -0.0205(6) -0.0209(7)
    C21 0.0416(6) 0.0511(7) 0.0463(6) -0.0083(5) -0.0150(5) -0.0063(5)
    C22 0.0391(5) 0.0378(5) 0.0428(6) -0.0057(4) -0.0184(5) -0.0020(4)
    C23 0.0426(5) 0.0341(5) 0.0305(5) -0.0078(4) -0.0121(4) 0.0003(4)
    C24 0.0506(6) 0.0419(6) 0.0395(6) 0.0020(5) -0.0155(5) -0.0075(5)
    C25 0.0706(9) 0.0530(7) 0.0369(6) 0.0040(6) -0.0159(6) -0.0139(5)
    C26 0.0725(8) 0.0458(6) 0.0394(6) -0.0056(6) -0.0270(6) -0.0042(5)
    C27 0.0556(7) 0.0434(6) 0.0462(6) -0.0016(5) -0.0243(6) 0.0003(5)
    C28 0.0449(6) 0.0432(6) 0.0368(6) -0.0017(5) -0.0115(5) -0.0019(5)
    C29 0.1203(16) 0.0809(11) 0.0495(8) 0.0099(11) -0.0479(10) -0.0122(8)
_geom_special_details
;
 All esds (except the esd in the dihedral angle between two l.s. planes)
 are estimated using the full covariance matrix.  The cell esds are taken
 into account individually in the estimation of esds in distances, angles
 and torsion angles; correlations between esds in cell parameters are only
 used when they are defined by crystal symmetry.  An approximate (isotropic)
 treatment of cell esds is used for estimating esds involving l.s. planes.
;
loop_
    _geom_bond_atom_site_label_1
    _geom_bond_atom_site_label_2
    _geom_bond_site_symmetry_2
    _geom_bond_distance
    _geom_bond_publ_flag
    O1 C12 . 1.2271(16) ?
    O2 C13 . 1.2019(14) ?
    O3 C13 . 1.3437(14) ?
    O3 C14 . 1.4492(16) ?
    N1 C5 . 1.4662(16) ?
    N1 C1 . 1.4668(16) ?
    N1 C4 . 1.4732(14) ?
    N2 C12 . 1.3555(16) ?
    N2 C11 . 1.4055(17) ?
    N2 H2 . 0.8600 ?
    N3 C16 . 1.3657(15) ?
    N3 C22 . 1.4000(16) ?
    N3 C15 . 1.4639(14) ?
    N4 C16 . 1.3172(19) ?
    N4 C17 . 1.3981(19) ?
    C1 C2 . 1.5467(16) ?
    C1 H1A . 0.9700 ?
    C1 H1B . 0.9700 ?
    C2 C23 . 1.5247(14) ?
    C2 C3 . 1.5921(14) ?
    C2 H2A . 0.9800 ?
    C3 C13 . 1.5357(15) ?
    C3 C15 . 1.5735(15) ?
    C3 C4 . 1.5840(15) ?
    C4 C6 . 1.5396(16) ?
    C4 C12 . 1.5658(15) ?
    C5 H5A . 0.9600 ?
    C5 H5B . 0.9600 ?
    C5 H5C . 0.9600 ?
    C6 C7 . 1.3915(17) ?
    C6 C11 . 1.4021(16) ?
    C7 C8 . 1.4033(18) ?
    C7 H7 . 0.9300 ?
    C8 C9 . 1.386(2) ?
    C8 H8 . 0.9300 ?
    C9 C10 . 1.389(2) ?
    C9 H9 . 0.9300 ?
    C10 C11 . 1.3888(18) ?
    C10 H10 . 0.9300 ?
    C14 H14A . 0.9600 ?
    C14 H14B . 0.9600 ?
    C14 H14C . 0.9600 ?
    C15 H15A . 0.9700 ?
    C15 H15B . 0.9700 ?
    C16 H16 . 0.9300 ?
    C17 C22 . 1.4065(16) ?
    C17 C18 . 1.409(2) ?
    C18 C19 . 1.376(2) ?
    C18 H18 . 0.9300 ?
    C19 C20 . 1.400(2) ?
    C19 H19 . 0.9300 ?
    C20 C21 . 1.3866(19) ?
    C20 H20 . 0.9300 ?
    C21 C22 . 1.3973(17) ?
    C21 H21 . 0.9300 ?
    C23 C24 . 1.3968(16) ?
    C23 C28 . 1.3998(16) ?
    C24 C25 . 1.3976(18) ?
    C24 H24 . 0.9300 ?
    C25 C26 . 1.393(2) ?
    C25 H25 . 0.9300 ?
    C26 C27 . 1.391(2) ?
    C26 C29 . 1.5173(18) ?
    C27 C28 . 1.3934(17) ?
    C27 H27 . 0.9300 ?
    C28 H28 . 0.9300 ?
    C29 H29A . 0.9600 ?
    C29 H29B . 0.9600 ?
    C29 H29C . 0.9600 ?
loop_
    _geom_angle_atom_site_label_1
    _geom_angle_atom_site_label_2
    _geom_angle_atom_site_label_3
    _geom_angle_site_symmetry_1
    _geom_angle_site_symmetry_3
    _geom_angle
    _geom_angle_publ_flag
    C13 O3 C14 . . 115.61(11) ?
    C5 N1 C1 . . 113.09(10) ?
    C5 N1 C4 . . 115.51(9) ?
    C1 N1 C4 . . 106.21(9) ?
    C12 N2 C11 . . 112.18(10) ?
    C12 N2 H2 . . 123.9 ?
    C11 N2 H2 . . 123.9 ?
    C16 N3 C22 . . 105.96(10) ?
    C16 N3 C15 . . 128.19(11) ?
    C22 N3 C15 . . 125.72(9) ?
    C16 N4 C17 . . 104.88(11) ?
    N1 C1 C2 . . 105.55(9) ?
    N1 C1 H1A . . 110.6 ?
    C2 C1 H1A . . 110.6 ?
    N1 C1 H1B . . 110.6 ?
    C2 C1 H1B . . 110.6 ?
    H1A C1 H1B . . 108.8 ?
    C23 C2 C1 . . 114.32(9) ?
    C23 C2 C3 . . 117.51(9) ?
    C1 C2 C3 . . 104.77(8) ?
    C23 C2 H2A . . 106.5 ?
    C1 C2 H2A . . 106.5 ?
    C3 C2 H2A . . 106.5 ?
    C13 C3 C15 . . 109.64(9) ?
    C13 C3 C4 . . 112.06(8) ?
    C15 C3 C4 . . 113.01(9) ?
    C13 C3 C2 . . 109.12(9) ?
    C15 C3 C2 . . 112.02(8) ?
    C4 C3 C2 . . 100.71(8) ?
    N1 C4 C6 . . 118.20(9) ?
    N1 C4 C12 . . 108.16(9) ?
    C6 C4 C12 . . 101.17(9) ?
    N1 C4 C3 . . 100.65(8) ?
    C6 C4 C3 . . 112.70(9) ?
    C12 C4 C3 . . 116.68(9) ?
    N1 C5 H5A . . 109.5 ?
    N1 C5 H5B . . 109.5 ?
    H5A C5 H5B . . 109.5 ?
    N1 C5 H5C . . 109.5 ?
    H5A C5 H5C . . 109.5 ?
    H5B C5 H5C . . 109.5 ?
    C7 C6 C11 . . 118.67(11) ?
    C7 C6 C4 . . 133.14(10) ?
    C11 C6 C4 . . 108.15(10) ?
    C6 C7 C8 . . 119.29(12) ?
    C6 C7 H7 . . 120.4 ?
    C8 C7 H7 . . 120.4 ?
    C9 C8 C7 . . 120.61(13) ?
    C9 C8 H8 . . 119.7 ?
    C7 C8 H8 . . 119.7 ?
    C8 C9 C10 . . 121.15(13) ?
    C8 C9 H9 . . 119.4 ?
    C10 C9 H9 . . 119.4 ?
    C9 C10 C11 . . 117.67(13) ?
    C9 C10 H10 . . 121.2 ?
    C11 C10 H10 . . 121.2 ?
    C10 C11 C6 . . 122.60(13) ?
    C10 C11 N2 . . 127.34(12) ?
    C6 C11 N2 . . 110.06(10) ?
    O1 C12 N2 . . 126.27(11) ?
    O1 C12 C4 . . 125.45(11) ?
    N2 C12 C4 . . 108.20(10) ?
    O2 C13 O3 . . 124.23(10) ?
    O2 C13 C3 . . 124.75(10) ?
    O3 C13 C3 . . 111.01(9) ?
    O3 C14 H14A . . 109.5 ?
    O3 C14 H14B . . 109.5 ?
    H14A C14 H14B . . 109.5 ?
    O3 C14 H14C . . 109.5 ?
    H14A C14 H14C . . 109.5 ?
    H14B C14 H14C . . 109.5 ?
    N3 C15 C3 . . 116.04(9) ?
    N3 C15 H15A . . 108.3 ?
    C3 C15 H15A . . 108.3 ?
    N3 C15 H15B . . 108.3 ?
    C3 C15 H15B . . 108.3 ?
    H15A C15 H15B . . 107.4 ?
    N4 C16 N3 . . 114.03(12) ?
    N4 C16 H16 . . 123.0 ?
    N3 C16 H16 . . 123.0 ?
    N4 C17 C22 . . 109.58(11) ?
    N4 C17 C18 . . 130.71(12) ?
    C22 C17 C18 . . 119.71(13) ?
    C19 C18 C17 . . 117.84(13) ?
    C19 C18 H18 . . 121.1 ?
    C17 C18 H18 . . 121.1 ?
    C18 C19 C20 . . 121.77(14) ?
    C18 C19 H19 . . 119.1 ?
    C20 C19 H19 . . 119.1 ?
    C21 C20 C19 . . 121.69(14) ?
    C21 C20 H20 . . 119.2 ?
    C19 C20 H20 . . 119.2 ?
    C20 C21 C22 . . 116.65(12) ?
    C20 C21 H21 . . 121.7 ?
    C22 C21 H21 . . 121.7 ?
    C21 C22 N3 . . 132.09(11) ?
    C21 C22 C17 . . 122.34(12) ?
    N3 C22 C17 . . 105.55(10) ?
    C24 C23 C28 . . 117.53(10) ?
    C24 C23 C2 . . 120.08(10) ?
    C28 C23 C2 . . 122.35(10) ?
    C23 C24 C25 . . 120.96(12) ?
    C23 C24 H24 . . 119.5 ?
    C25 C24 H24 . . 119.5 ?
    C26 C25 C24 . . 121.19(12) ?
    C26 C25 H25 . . 119.4 ?
    C24 C25 H25 . . 119.4 ?
    C27 C26 C25 . . 118.01(11) ?
    C27 C26 C29 . . 120.20(14) ?
    C25 C26 C29 . . 121.79(14) ?
    C26 C27 C28 . . 120.98(12) ?
    C26 C27 H27 . . 119.5 ?
    C28 C27 H27 . . 119.5 ?
    C27 C28 C23 . . 121.32(11) ?
    C27 C28 H28 . . 119.3 ?
    C23 C28 H28 . . 119.3 ?
    C26 C29 H29A . . 109.5 ?
    C26 C29 H29B . . 109.5 ?
    H29A C29 H29B . . 109.5 ?
    C26 C29 H29C . . 109.5 ?
    H29A C29 H29C . . 109.5 ?
    H29B C29 H29C . . 109.5 ?
loop_
    _geom_torsion_atom_site_label_1
    _geom_torsion_atom_site_label_2
    _geom_torsion_atom_site_label_3
    _geom_torsion_atom_site_label_4
    _geom_torsion_site_symmetry_1
    _geom_torsion_site_symmetry_2
    _geom_torsion_site_symmetry_3
    _geom_torsion_site_symmetry_4
    _geom_torsion
    _geom_torsion_publ_flag
    C5 N1 C1 C2 . . . . 161.69(10) ?
    C4 N1 C1 C2 . . . . 33.99(12) ?
    N1 C1 C2 C23 . . . . 124.14(10) ?
    N1 C1 C2 C3 . . . . -5.90(12) ?
    C23 C2 C3 C13 . . . . 92.40(11) ?
    C1 C2 C3 C13 . . . . -139.46(9) ?
    C23 C2 C3 C15 . . . . -29.19(13) ?
    C1 C2 C3 C15 . . . . 98.95(10) ?
    C23 C2 C3 C4 . . . . -149.56(10) ?
    C1 C2 C3 C4 . . . . -21.42(11) ?
    C5 N1 C4 C6 . . . . -50.74(14) ?
    C1 N1 C4 C6 . . . . 75.51(12) ?
    C5 N1 C4 C12 . . . . 63.29(13) ?
    C1 N1 C4 C12 . . . . -170.47(9) ?
    C5 N1 C4 C3 . . . . -173.86(10) ?
    C1 N1 C4 C3 . . . . -47.62(11) ?
    C13 C3 C4 N1 . . . . 156.94(9) ?
    C15 C3 C4 N1 . . . . -78.59(10) ?
    C2 C3 C4 N1 . . . . 41.06(10) ?
    C13 C3 C4 C6 . . . . 30.07(12) ?
    C15 C3 C4 C6 . . . . 154.54(9) ?
    C2 C3 C4 C6 . . . . -85.80(10) ?
    C13 C3 C4 C12 . . . . -86.36(12) ?
    C15 C3 C4 C12 . . . . 38.11(13) ?
    C2 C3 C4 C12 . . . . 157.77(9) ?
    N1 C4 C6 C7 . . . . -59.69(17) ?
    C12 C4 C6 C7 . . . . -177.48(13) ?
    C3 C4 C6 C7 . . . . 57.16(16) ?
    N1 C4 C6 C11 . . . . 122.37(11) ?
    C12 C4 C6 C11 . . . . 4.58(11) ?
    C3 C4 C6 C11 . . . . -120.78(10) ?
    C11 C6 C7 C8 . . . . 0.58(18) ?
    C4 C6 C7 C8 . . . . -177.19(12) ?
    C6 C7 C8 C9 . . . . 0.4(2) ?
    C7 C8 C9 C10 . . . . -0.6(2) ?
    C8 C9 C10 C11 . . . . -0.1(2) ?
    C9 C10 C11 C6 . . . . 1.2(2) ?
    C9 C10 C11 N2 . . . . -178.74(13) ?
    C7 C6 C11 C10 . . . . -1.40(19) ?
    C4 C6 C11 C10 . . . . 176.88(12) ?
    C7 C6 C11 N2 . . . . 178.53(11) ?
    C4 C6 C11 N2 . . . . -3.18(13) ?
    C12 N2 C11 C10 . . . . 179.99(13) ?
    C12 N2 C11 C6 . . . . 0.05(15) ?
    C11 N2 C12 O1 . . . . -173.75(12) ?
    C11 N2 C12 C4 . . . . 3.05(14) ?
    N1 C4 C12 O1 . . . . 47.38(15) ?
    C6 C4 C12 O1 . . . . 172.25(12) ?
    C3 C4 C12 O1 . . . . -65.10(16) ?
    N1 C4 C12 N2 . . . . -129.44(10) ?
    C6 C4 C12 N2 . . . . -4.58(12) ?
    C3 C4 C12 N2 . . . . 118.07(11) ?
    C14 O3 C13 O2 . . . . -2.91(18) ?
    C14 O3 C13 C3 . . . . 176.04(12) ?
    C15 C3 C13 O2 . . . . 104.57(13) ?
    C4 C3 C13 O2 . . . . -129.11(12) ?
    C2 C3 C13 O2 . . . . -18.46(15) ?
    C15 C3 C13 O3 . . . . -74.38(11) ?
    C4 C3 C13 O3 . . . . 51.94(12) ?
    C2 C3 C13 O3 . . . . 162.60(9) ?
    C16 N3 C15 C3 . . . . 92.19(15) ?
    C22 N3 C15 C3 . . . . -83.07(13) ?
    C13 C3 C15 N3 . . . . 26.13(13) ?
    C4 C3 C15 N3 . . . . -99.65(11) ?
    C2 C3 C15 N3 . . . . 147.43(9) ?
    C17 N4 C16 N3 . . . . -0.14(17) ?
    C22 N3 C16 N4 . . . . 0.01(16) ?
    C15 N3 C16 N4 . . . . -175.99(12) ?
    C16 N4 C17 C22 . . . . 0.22(15) ?
    C16 N4 C17 C18 . . . . -178.59(15) ?
    N4 C17 C18 C19 . . . . 178.97(14) ?
    C22 C17 C18 C19 . . . . 0.3(2) ?
    C17 C18 C19 C20 . . . . -0.2(2) ?
    C18 C19 C20 C21 . . . . 0.0(2) ?
    C19 C20 C21 C22 . . . . 0.17(19) ?
    C20 C21 C22 N3 . . . . -178.63(12) ?
    C20 C21 C22 C17 . . . . -0.07(18) ?
    C16 N3 C22 C21 . . . . 178.86(13) ?
    C15 N3 C22 C21 . . . . -5.02(19) ?
    C16 N3 C22 C17 . . . . 0.13(13) ?
    C15 N3 C22 C17 . . . . 176.25(10) ?
    N4 C17 C22 C21 . . . . -179.10(11) ?
    C18 C17 C22 C21 . . . . -0.14(19) ?
    N4 C17 C22 N3 . . . . -0.21(14) ?
    C18 C17 C22 N3 . . . . 178.75(11) ?
    C1 C2 C23 C24 . . . . 139.36(11) ?
    C3 C2 C23 C24 . . . . -97.22(12) ?
    C1 C2 C23 C28 . . . . -38.27(14) ?
    C3 C2 C23 C28 . . . . 85.16(13) ?
    C28 C23 C24 C25 . . . . 0.84(18) ?
    C2 C23 C24 C25 . . . . -176.90(11) ?
    C23 C24 C25 C26 . . . . -0.3(2) ?
    C24 C25 C26 C27 . . . . -1.1(2) ?
    C24 C25 C26 C29 . . . . 178.44(15) ?
    C25 C26 C27 C28 . . . . 2.0(2) ?
    C29 C26 C27 C28 . . . . -177.59(14) ?
    C26 C27 C28 C23 . . . . -1.45(19) ?
    C24 C23 C28 C27 . . . . 0.02(17) ?
    C2 C23 C28 C27 . . . . 177.70(10) ?
loop_
    _geom_hbond_atom_site_label_D
    _geom_hbond_atom_site_label_H
    _geom_hbond_atom_site_label_A
    _geom_hbond_site_symmetry_A
    _geom_hbond_distance_DH
    _geom_hbond_distance_HA
    _geom_hbond_distance_DA
    _geom_hbond_angle_DHA
    N2 H2 N4 2_566 0.86 2.05 2.888(2) 165
    C16 H16 O1 . 0.93 2.33 3.050(2) 134
data_global
_journal_date_recd_electronic     2010-08-27
_journal_date_accepted     2010-09-01
_journal_name_full     'Acta Crystallographica, Section E'
_journal_year     2010
_journal_volume     66
_journal_issue     10
_journal_page_first     o2508
_journal_page_last     o2509
_journal_paper_category     QO
_journal_coeditor_code     BT5341
_publ_contact_author_name     'Dr. S. Selvanayagam'
_publ_contact_author_address
;   Department of Physics
    Kalasalingam University
    Krishnankoil 626 190
    India
;
_publ_contact_author_email     's_selvanayagam@rediffmail.com'
_publ_contact_author_fax     91-4563-289322
_publ_contact_author_phone     91-4563-289042
_publ_section_title
;\
Methyl 3-[(1<i>H</i>-benzimidazol-1-yl)methyl]-1-methyl-4-(4-methylphenyl)-2'-\
oxopyrrolidine-2-spiro-3'-1-benzimidazole-3-carboxylate
;
loop_
    _publ_author_name
    _publ_author_address
    'S. Selvanayagam'
;     Department of Physics
      Kalasalingam University
      Krishnankoil 626 190
      India
;
    'B. Sridhar'
;     Laboratory of X-ray Crystallography
      Indian Institute of Chemical Technology
      Hyderabad 500 007
      India
;
    'K. Ravikumar'
;     Laboratory of X-ray Crystallography
      Indian Institute of Chemical Technology
      Hyderabad 500 007
      India
;
    'S. Kathiravan'
;     Department of Organic Chemistry
      University of Madras
      Guindy Campus
      Chennai 600 025
      India
;
    'R. Raghunathan'
;     Department of Organic Chemistry
      University of Madras
      Guindy Campus
      Chennai 600 025
      India
;
