# Supplementary material for: Methyl 3-[(1H-benzimidazol-1-yl)meth­yl]-1-methyl-4-(4-methyl­phen­yl)-2′-oxopyrrolidine-2-spiro-3′-1-benzimidazole-3-carboxyl­ate
Source: Acta Crystallogr Sect E Struct Rep Online. 2010 Sep 4;66(Pt 10):o2508–9. doi: 10.1107/S1600536810035312 (PMC2983424; doi:10.1107/S1600536810035312)
Supplement: Supplementary file 2 [file e-66-o2508-Isup2.hkl]

# 
# h,k,l, Fc-squared, Fo-squared, sigma(Fo-squared) and status flag 
# 
data_I
_shelx_title ' AI45m in P-1' 
_shelx_refln_list_code          4 
_shelx_F_calc_maximum      122.93 
_exptl_crystal_F_000       508.00 
_reflns_d_resolution_high  0.7567 
 
loop_ 
 _symmetry_equiv_pos_as_xyz 
 'x, y, z' 
 '-x, -y, -z' 
 
_cell_length_a     9.7605 
_cell_length_b    11.2823 
_cell_length_c    12.2333 
_cell_angle_alpha  79.960 
_cell_angle_beta   69.539 
_cell_angle_gamma  85.358 
 
_shelx_F_squared_multiplier     1.000 
 
loop_ 
 _refln_index_h 
 _refln_index_k 
 _refln_index_l 
 _refln_F_squared_calc 
 _refln_F_squared_meas 
 _refln_F_squared_sigma 
 _refln_observed_status 
   1   0   0      199.98      245.47      3.26 o 
   2   0   0      601.08      595.11      6.73 o 
   3   0   0      198.48      243.30      2.81 o 
   4   0   0       21.22       16.22      0.27 o 
   5   0   0      149.95      133.75      1.85 o 
   6   0   0       17.18       19.22      0.46 o 
   7   0   0       22.90       20.26      0.52 o 
   8   0   0       93.65      101.06      1.66 o 
   9   0   0        0.28        0.11      0.21 o 
  10   0   0        9.44        8.51      0.55 o 
  11   0   0        0.03        0.36      0.29 o 
 -11   1   0       12.04       13.92      1.35 o 
 -10   1   0        9.65        8.55      0.88 o 
  -9   1   0        2.73        2.88      0.37 o 
  -8   1   0       80.35       75.33      1.32 o 
  -7   1   0       70.60       66.56      1.14 o 
  -6   1   0      240.24      229.94      3.20 o 
  -5   1   0      171.86      197.19      2.35 o 
  -4   1   0        1.96        5.27      0.46 o 
  -3   1   0      364.34      326.25      3.73 o 
  -2   1   0     2252.27     2234.91     37.71 o 
  -1   1   0    15111.24    10394.03    233.24 o 
   1   1   0     3313.46     3273.04     51.27 o 
   2   1   0     9095.46     5506.65    124.83 o 
   3   1   0      751.78      757.38      9.90 o 
   4   1   0       73.22       85.88      1.28 o 
   5   1   0       27.80       42.71      0.76 o 
   6   1   0        1.91        1.87      0.24 o 
   7   1   0        1.89        0.98      0.24 o 
   8   1   0       61.31       57.94      1.06 o 
   9   1   0       40.60       35.50      1.09 o 
  10   1   0       21.75       23.19      0.81 o 
  11   1   0        4.13        4.84      0.51 o 
 -11   2   0        0.51        0.52      0.37 o 
 -10   2   0        1.52        1.23      0.62 o 
  -9   2   0        0.12       -0.16      0.25 o 
  -8   2   0      249.54      252.97      6.86 o 
  -7   2   0        6.41        5.01      0.28 o 
  -6   2   0       14.17       15.66      0.63 o 
  -5   2   0       40.98       34.78      0.53 o 
  -4   2   0      523.04      503.91      5.74 o 
  -3   2   0      142.69      146.82      2.04 o 
  -2   2   0     1546.74     1650.38     18.47 o 
  -1   2   0      250.25      244.90      2.79 o 
   0   2   0       11.46       20.63      0.40 o 
   1   2   0     5672.25     5155.36     72.99 o 
   2   2   0     3910.53     4114.79     45.99 o 
   3   2   0      618.85      690.28      7.79 o 
   4   2   0       56.33       64.65      0.85 o 
   5   2   0        1.67        1.27      0.18 o 
   6   2   0      327.58      326.30      7.85 o 
   7   2   0       22.20       25.24      0.60 o 
   8   2   0      131.66      121.47      1.92 o 
   9   2   0       39.21       39.22      0.88 o 
  10   2   0       59.57       60.58      1.20 o 
  11   2   0        9.26        7.66      0.62 o 
 -11   3   0        5.22        5.67      0.51 o 
 -10   3   0        4.30        4.76      0.62 o 
  -9   3   0        7.46        7.55      0.51 o 
  -8   3   0      201.98      193.49      4.00 o 
  -7   3   0      184.42      167.77      3.17 o 
  -6   3   0       21.38       23.63      0.51 o 
  -5   3   0       40.55       45.34      0.67 o 
  -4   3   0       95.18       97.26      1.22 o 
  -3   3   0      732.99      755.44      9.88 o 
  -2   3   0       10.15       10.86      0.29 o 
  -1   3   0      195.12      180.28      2.40 o 
   0   3   0      885.57      909.59     11.78 o 
   1   3   0     2688.06     2872.19     58.24 o 
   2   3   0     1146.09     1087.99     15.12 o 
   3   3   0      350.87      352.75      4.05 o 
   4   3   0        9.41       10.64      0.53 o 
   5   3   0       60.54       68.77      0.93 o 
   6   3   0       20.01       20.87      0.78 o 
   7   3   0      576.55      553.74      7.46 o 
   8   3   0        4.16        3.86      0.30 o 
   9   3   0       69.26       69.36      1.30 o 
  10   3   0       46.73       47.20      1.02 o 
  11   3   0       20.24       20.44      0.99 o 
 -11   4   0        0.11        0.05      0.37 o 
 -10   4   0       49.80       51.30      1.40 o 
  -9   4   0        0.02        0.47      0.29 o 
  -8   4   0       46.46       44.54      1.18 o 
  -7   4   0       11.13       10.71      0.51 o 
  -6   4   0       10.18        9.26      0.34 o 
  -5   4   0       26.27       22.04      0.42 o 
  -4   4   0       57.43       70.39      0.95 o 
  -3   4   0        0.29        0.49      0.10 o 
  -2   4   0      526.25      534.74      6.08 o 
  -1   4   0      518.97      527.63      5.99 o 
   0   4   0     1028.10     1072.92     12.44 o 
   1   4   0     4332.23     4557.89     51.08 o 
   2   4   0      193.01      195.45      2.37 o 
   3   4   0     1039.22     1198.17     13.47 o 
   4   4   0      102.56      115.99      1.43 o 
   5   4   0       78.40       72.83      1.68 o 
   6   4   0        2.20        2.20      0.25 o 
   7   4   0       63.39       64.35      1.16 o 
   8   4   0      100.96       91.33      2.98 o 
   9   4   0        1.79        0.85      0.25 o 
  10   4   0       24.93       23.57      1.43 o 
  11   4   0       65.38       75.78      1.84 o 
 -10   5   0        0.00       -0.23      0.32 o 
  -9   5   0        4.13        3.77      0.57 o 
  -8   5   0       48.79       45.40      1.21 o 
  -7   5   0       42.81       37.89      1.03 o 
  -6   5   0       67.75       72.22      1.22 o 
  -5   5   0       86.70       90.23      1.42 o 
  -4   5   0      103.77      117.27      1.48 o 
  -3   5   0     1473.61     1609.32     18.07 o 
  -2   5   0      458.34      531.31      6.05 o 
  -1   5   0      711.87      757.93      8.55 o 
   0   5   0      324.94      334.59      3.86 o 
   1   5   0      178.61      212.79      2.49 o 
   2   5   0     2605.71     2900.99     47.20 o 
   3   5   0      451.01      461.40      5.29 o 
   4   5   0      702.59      754.43      8.56 o 
   5   5   0       65.08       74.64      1.84 o 
   6   5   0      202.29      209.78      3.00 o 
   7   5   0      125.43      115.81      3.43 o 
   8   5   0        0.67        0.97      0.24 o 
   9   5   0       84.92       83.85      1.84 o 
  10   5   0       78.07       83.84      1.91 o 
  11   5   0        0.52        0.62      0.37 o 
 -10   6   0        6.84        8.77      0.62 o 
  -9   6   0       11.34       13.10      0.66 o 
  -8   6   0        2.79        3.43      0.62 o 
  -7   6   0       13.68       12.37      0.59 o 
  -6   6   0       10.22       11.76      0.40 o 
  -5   6   0       39.37       45.85      0.86 o 
  -4   6   0        0.51        0.99      0.12 o 
  -3   6   0      525.22      555.35      6.35 o 
  -2   6   0        5.34        5.35      0.21 o 
  -1   6   0      971.15      978.79     11.04 o 
   0   6   0      275.40      335.66      3.96 o 
   1   6   0      377.12      393.72      5.28 o 
   2   6   0        0.01        0.55      0.12 o 
   3   6   0      293.91      334.62      3.88 o 
   4   6   0      687.13      694.84     22.19 o 
   5   6   0      162.78      176.14      3.16 o 
   6   6   0      169.78      166.88      3.09 o 
   7   6   0        6.78        6.67      0.44 o 
   8   6   0        4.80        4.07      0.40 o 
   9   6   0       38.86       38.11      1.14 o 
  10   6   0        2.45        1.79      0.37 o 
  11   6   0        2.24        3.74      0.62 o 
 -10   7   0        0.55        0.57      0.37 o 
  -9   7   0        7.78        7.04      0.55 o 
  -8   7   0       86.91       90.44      1.98 o 
  -7   7   0        7.66        9.15      0.51 o 
  -6   7   0       31.00       26.29      0.64 o 
  -5   7   0        0.65        0.59      0.18 o 
  -4   7   0        1.18        0.96      0.19 o 
  -3   7   0      508.92      544.83      8.66 o 
  -2   7   0        3.49        5.31      0.23 o 
  -1   7   0        1.71        2.04      0.14 o 
   0   7   0      187.21      178.26      2.52 o 
   1   7   0      399.86      391.50      5.28 o 
   2   7   0        7.26        9.01      0.33 o 
   3   7   0        0.09        0.98      0.72 o 
   4   7   0      263.63      266.36      3.70 o 
   5   7   0       84.81       73.70      1.54 o 
   6   7   0       51.00       47.24      1.18 o 
   7   7   0       50.29       44.75      1.18 o 
   8   7   0        4.89        5.25      0.44 o 
   9   7   0       37.02       36.80      2.49 o 
  10   7   0        0.04        0.21      0.29 o 
  -9   8   0       23.34       24.23      0.96 o 
  -8   8   0        0.00        0.16      0.29 o 
  -7   8   0        7.12        8.01      0.40 o 
  -6   8   0        0.06        0.52      0.19 o 
  -5   8   0       19.45       16.50      0.55 o 
  -4   8   0      100.99      103.32      1.66 o 
  -3   8   0        0.04        0.36      0.22 o 
  -2   8   0       60.64       49.09      2.70 o 
  -1   8   0        0.27        0.19      0.13 o 
   0   8   0       18.80       22.47      0.52 o 
   1   8   0        0.07        0.10      0.13 o 
   2   8   0       13.03       13.99      0.48 o 
   3   8   0      130.11      121.07      1.86 o 
   4   8   0       31.95       38.64      0.78 o 
   5   8   0       14.56       10.66      0.51 o 
   6   8   0       18.87       16.11      0.66 o 
   7   8   0        3.70        3.07      0.37 o 
   8   8   0       50.85       47.01      4.16 o 
   9   8   0       11.84       12.16      0.66 o 
  -9   9   0        4.99        4.89      0.51 o 
  -8   9   0       42.43       45.32      1.87 o 
  -7   9   0        4.30        3.95      0.47 o 
  -6   9   0       74.40       69.95      2.18 o 
  -5   9   0        8.84        8.47      0.51 o 
  -4   9   0        0.55       -0.10      0.22 o 
  -3   9   0       11.34        7.86      0.44 o 
  -2   9   0        2.89        3.02      0.29 o 
  -1   9   0      349.57      350.60      4.88 o 
   0   9   0        0.88       -0.03      0.18 o 
   1   9   0       32.11       33.35      0.95 o 
   2   9   0       10.24        6.06      0.32 o 
   3   9   0      299.72      314.29      4.40 o 
   4   9   0        0.48        0.54      0.25 o 
   5   9   0        0.74        0.57      0.29 o 
   6   9   0        0.59        0.28      0.25 o 
   7   9   0        1.35        1.12      0.36 o 
   8   9   0       10.83        9.00      0.59 o 
   9   9   0        6.69        7.58      0.59 o 
  -7  10   0        8.17        8.68      0.59 o 
  -6  10   0        5.07        6.38      0.47 o 
  -5  10   0        0.27        0.10      0.22 o 
  -4  10   0        9.96       10.11      0.55 o 
  -3  10   0       27.52       21.72      0.99 o 
  -2  10   0       75.82       67.73      1.56 o 
  -1  10   0      118.49      107.24      2.17 o 
   0  10   0        9.42        9.37      0.40 o 
   1  10   0       23.49       23.01      0.60 o 
   2  10   0        7.59        6.73      0.36 o 
   3  10   0      160.80      152.68      2.34 o 
   4  10   0       86.94       90.04      1.54 o 
   5  10   0       41.77       37.51      1.06 o 
   6  10   0        1.23        1.44      0.32 o 
   7  10   0        0.36        0.52      0.29 o 
   8  10   0        0.09        0.05      0.29 o 
  -7  11   0        0.75        1.21      0.47 o 
  -6  11   0        0.98        1.04      0.32 o 
  -5  11   0        1.24        1.40      0.32 o 
  -4  11   0        0.85        1.52      0.32 o 
  -3  11   0        0.05        0.12      0.26 o 
  -2  11   0        5.05        5.93      0.44 o 
  -1  11   0       10.55       11.23      0.59 o 
   0  11   0       40.30       43.78      1.87 o 
   1  11   0        9.78       11.81      0.50 o 
   2  11   0        1.17        1.47      0.29 o 
   3  11   0       12.41       15.34      0.52 o 
   4  11   0        3.98        4.08      0.32 o 
   5  11   0       57.87       57.04      1.61 o 
   6  11   0        0.62        0.64      0.36 o 
   7  11   0       20.37       18.40      0.81 o 
  -6  12   0        1.46        2.02      0.37 o 
  -5  12   0        3.03        3.33      0.44 o 
  -4  12   0       15.80       13.30      0.66 o 
  -3  12   0        3.53        3.56      0.40 o 
  -2  12   0        3.89        5.53      0.44 o 
  -1  12   0       20.84       20.45      0.77 o 
   0  12   0        9.87        9.35      0.55 o 
   1  12   0       14.49       15.32      0.54 o 
   2  12   0        6.52        6.76      0.38 o 
   3  12   0        9.56        9.04      0.44 o 
   4  12   0       23.17       25.03      2.44 o 
   5  12   0       31.38       32.57      1.61 o 
   6  12   0       77.17       79.20      1.91 o 
  -4  13   0        0.10       -0.05      0.29 o 
  -3  13   0        7.08        7.78      0.83 o 
  -2  13   0        7.63        9.74      0.62 o 
  -1  13   0        4.97        4.68      0.44 o 
   0  13   0        5.07        4.37      0.44 o 
   1  13   0        8.70        7.55      0.51 o 
   2  13   0       48.55       50.79      1.54 o 
   3  13   0        8.88        8.78      0.48 o 
   4  13   0        9.23        9.76      0.62 o 
   5  13   0       43.40       44.17      1.77 o 
  -2  14   0        8.56        9.56      0.94 o 
  -1  14   0        0.06        0.00      0.29 o 
   0  14   0        1.35        1.73      0.37 o 
   1  14   0       17.33       18.57      0.84 o 
   2  14   0       31.47       33.80      1.14 o 
   3  14   0        0.28        0.94      0.42 o 
  -2 -14   1        0.86        2.08      0.52 o 
  -1 -14   1        1.34        1.14      0.52 o 
   0 -14   1        0.03       -0.42      0.42 o 
   1 -14   1        2.84        2.81      0.62 o 
  -5 -13   1        5.78        7.69      0.83 o 
  -4 -13   1        0.06        0.31      0.52 o 
  -3 -13   1        1.64        1.80      0.28 o 
  -2 -13   1       17.98       19.75      0.84 o 
  -1 -13   1        0.00       -0.06      0.25 o 
   0 -13   1        3.96        3.79      0.44 o 
   1 -13   1       21.92       21.30      0.84 o 
   2 -13   1        4.81        5.87      0.78 o 
   3 -13   1        0.17        0.05      0.36 o 
   4 -13   1        3.15        3.43      0.44 o 
  -6 -12   1        3.74        4.57      0.73 o 
  -5 -12   1       12.39       13.19      1.97 o 
  -4 -12   1        2.87        2.73      0.47 o 
  -3 -12   1       11.92        9.90      0.46 o 
  -2 -12   1       36.97       36.04      1.04 o 
  -1 -12   1        8.23        6.92      0.47 o 
   0 -12   1       10.25       11.00      0.59 o 
   1 -12   1        1.52        2.24      0.83 o 
   2 -12   1       44.24       46.81      1.28 o 
   3 -12   1        0.08        0.36      0.29 o 
   4 -12   1        0.00       -0.19      0.26 o 
   5 -12   1       49.57       46.86      1.32 o 
   6 -12   1        0.00       -0.07      0.32 o 
  -7 -11   1        0.46        0.40      0.32 o 
  -6 -11   1       13.42       13.29      1.25 o 
  -5 -11   1        0.00       -0.28      0.52 o 
  -4 -11   1       49.05       48.40      1.28 o 
  -3 -11   1       16.93       16.40      0.89 o 
  -2 -11   1        4.18        4.68      0.32 o 
  -1 -11   1       28.52       28.58      0.70 o 
   0 -11   1       11.52       10.12      1.20 o 
   1 -11   1       38.46       32.70      0.96 o 
   2 -11   1        2.15        3.37      0.57 o 
   3 -11   1        1.76        2.49      0.37 o 
   4 -11   1        8.62        6.47      0.51 o 
   5 -11   1        4.57        4.52      0.44 o 
   6 -11   1        9.60        9.70      0.62 o 
   7 -11   1        3.19        3.57      0.47 o 
  -8 -10   1       13.77       14.56      0.73 o 
  -7 -10   1        4.17        6.20      0.51 o 
  -6 -10   1        5.16        6.03      0.94 o 
  -5 -10   1       18.67       18.41      0.73 o 
  -4 -10   1       30.28       31.70      0.96 o 
  -3 -10   1       14.90       16.46      0.52 o 
  -2 -10   1      159.11      147.98      2.26 o 
  -1 -10   1      213.07      207.78      3.16 o 
   0 -10   1       43.46       35.32      0.89 o 
   1 -10   1      206.64      200.52      4.99 o 
   2 -10   1       25.81       30.83      0.96 o 
   3 -10   1       20.10       16.32      0.66 o 
   4 -10   1       36.13       36.96      1.06 o 
   5 -10   1        3.53        3.71      0.37 o 
   6 -10   1       34.68       33.64      1.06 o 
   7 -10   1       25.48       26.20      0.92 o 
   8 -10   1       14.68       17.67      1.14 o 
  -8  -9   1        1.86        3.07      0.57 o 
  -7  -9   1        8.99        7.12      0.51 o 
  -6  -9   1       35.83       29.52      0.96 o 
  -5  -9   1       64.26       67.84      1.58 o 
  -4  -9   1        0.21        0.00      0.22 o 
  -3  -9   1      278.19      252.21      3.60 o 
  -2  -9   1      480.34      461.74      6.28 o 
  -1  -9   1      157.07      158.07      2.34 o 
   0  -9   1      287.99      290.67      4.04 o 
   1  -9   1      867.06      917.20     12.10 o 
   2  -9   1        7.67        6.97      0.44 o 
   3  -9   1        0.30        0.68      0.22 o 
   4  -9   1       57.88       64.95      2.39 o 
   5  -9   1       58.62       48.22      2.65 o 
   6  -9   1       10.63        9.43      0.83 o 
   7  -9   1        9.59        8.11      0.55 o 
   8  -9   1       10.12        9.77      0.83 o 
   9  -9   1        1.63        1.87      0.44 o 
  -9  -8   1        5.95        5.73      0.51 o 
  -8  -8   1        3.77        3.49      0.44 o 
  -7  -8   1       11.22        9.98      0.59 o 
  -6  -8   1        0.09        0.36      0.29 o 
  -5  -8   1       73.74       71.17      1.58 o 
  -4  -8   1        4.45        2.67      0.24 o 
  -3  -8   1      114.72      116.56      1.80 o 
  -2  -8   1        0.00       -0.13      0.13 o 
  -1  -8   1      118.91      122.61      1.86 o 
   0  -8   1      727.87      751.54      9.94 o 
   1  -8   1       55.29       63.15      1.08 o 
   2  -8   1        4.52        4.93      0.52 o 
   3  -8   1       28.07       22.56      0.73 o 
   4  -8   1        5.46        5.57      0.30 o 
   5  -8   1        0.00        0.42      0.22 o 
   6  -8   1       50.57       48.19      1.63 o 
   7  -8   1        2.29        2.34      0.26 o 
   8  -8   1        0.85        0.97      0.32 o 
   9  -8   1        0.09       -0.26      0.36 o 
  10  -8   1        0.49        0.94      0.52 o 
 -10  -7   1        7.43        7.69      0.83 o 
  -9  -7   1       43.24       44.99      2.18 o 
  -8  -7   1        1.34        1.90      0.68 o 
  -7  -7   1        7.80        7.50      0.78 o 
  -6  -7   1      200.31      195.08      3.56 o 
  -5  -7   1        4.32        4.43      0.37 o 
  -4  -7   1       28.58       30.56      0.64 o 
  -3  -7   1        4.86        5.41      0.24 o 
  -2  -7   1       25.80       28.10      0.58 o 
  -1  -7   1        3.21        2.41      0.22 o 
   0  -7   1      197.94      200.83      2.82 o 
   1  -7   1       36.20       38.41      0.59 o 
   2  -7   1        1.42        0.47      0.12 o 
   3  -7   1      114.47      110.49      1.68 o 
   4  -7   1      173.07      179.15      3.33 o 
   5  -7   1       87.72       82.56      1.38 o 
   6  -7   1       14.49       10.74      0.57 o 
   7  -7   1       12.51       12.74      0.48 o 
   8  -7   1       11.87       10.45      0.59 o 
   9  -7   1        3.92        3.90      0.44 o 
  10  -7   1        0.13        0.20      0.32 o 
 -10  -6   1        6.69        6.15      1.14 o 
  -9  -6   1       27.63       30.61      1.03 o 
  -8  -6   1        6.59        5.76      0.52 o 
  -7  -6   1      217.39      210.27      3.86 o 
  -6  -6   1       53.28       53.95      1.25 o 
  -5  -6   1       52.37       46.15      1.10 o 
  -4  -6   1       39.70       41.41      0.78 o 
  -3  -6   1        1.10        1.23      0.16 o 
  -2  -6   1       16.75       11.17      0.59 o 
  -1  -6   1      246.25      228.57      2.70 o 
   0  -6   1       67.28       72.61      0.99 o 
   1  -6   1      249.57      286.92      3.35 o 
   2  -6   1      185.89      204.84      3.00 o 
   3  -6   1       80.20       85.22      1.37 o 
   4  -6   1        1.73        2.32      0.18 o 
   5  -6   1       51.16       61.86      1.42 o 
   6  -6   1       39.36       37.46      0.78 o 
   7  -6   1        0.00       -0.15      0.15 o 
   8  -6   1       15.33       15.80      0.66 o 
   9  -6   1        0.07        0.12      0.26 o 
  10  -6   1       19.79       21.08      0.84 o 
 -11  -5   1        0.24        0.10      0.42 o 
 -10  -5   1       57.66       58.71      2.39 o 
  -9  -5   1        1.87        1.54      0.32 o 
  -8  -5   1        1.45        2.43      0.24 o 
  -7  -5   1        0.61        0.38      0.26 o 
  -6  -5   1      162.40      149.01      2.22 o 
  -5  -5   1      153.71      157.17      2.33 o 
  -4  -5   1       48.48       54.06      0.86 o 
  -3  -5   1      367.73      339.09      3.93 o 
  -2  -5   1       85.36       82.15      1.05 o 
  -1  -5   1      133.47      132.35      1.61 o 
   0  -5   1      184.76      222.29      2.61 o 
   1  -5   1      795.64      838.63      9.46 o 
   2  -5   1        0.99        6.23      0.19 o 
   3  -5   1       17.11       13.72      0.38 o 
   4  -5   1      122.97      136.60      1.70 o 
   5  -5   1        1.00        0.36      0.15 o 
   6  -5   1       39.76       40.32      0.82 o 
   7  -5   1        1.05        1.22      0.21 o 
   8  -5   1      160.36      155.03      3.01 o 
   9  -5   1        1.34        0.99      0.29 o 
  10  -5   1       37.87       39.85      1.21 o 
  11  -5   1        0.17       -0.16      0.36 o 
 -11  -4   1       16.98       17.98      1.14 o 
 -10  -4   1       12.86       14.50      0.58 o 
  -9  -4   1       38.71       41.92      0.96 o 
  -8  -4   1        6.75        6.29      0.36 o 
  -7  -4   1      193.34      194.21      2.86 o 
  -6  -4   1      141.89      145.82      2.20 o 
  -5  -4   1       74.53       70.06      3.46 o 
  -4  -4   1       81.44       94.23      1.21 o 
  -3  -4   1      956.89     1017.35     11.46 o 
  -2  -4   1      999.68     1041.65     11.72 o 
  -1  -4   1      558.02      580.78      6.57 o 
   0  -4   1       86.36       80.15      1.17 o 
   1  -4   1      236.64      234.16      2.71 o 
   2  -4   1      486.55      519.89      5.91 o 
   3  -4   1       20.68       22.34      0.36 o 
   4  -4   1      270.43      331.54      3.84 o 
   5  -4   1      156.47      143.61      1.76 o 
   6  -4   1        0.56        0.21      0.15 o 
   7  -4   1      125.61      125.10      2.43 o 
   8  -4   1      129.54      125.98      2.50 o 
   9  -4   1        0.35        0.19      0.47 o 
  10  -4   1        2.52        2.04      0.37 o 
  11  -4   1        3.43        3.36      0.44 o 
 -11  -3   1        0.64        1.81      0.53 o 
 -10  -3   1       15.59       17.36      1.13 o 
  -9  -3   1       59.49       59.80      1.63 o 
  -8  -3   1      133.89      122.03      1.96 o 
  -7  -3   1      122.71      118.32      1.86 o 
  -6  -3   1       90.97       80.61      1.62 o 
  -5  -3   1       26.04       26.67      0.63 o 
  -4  -3   1       61.12       80.59      1.24 o 
  -3  -3   1     1041.59     1097.82     12.34 o 
  -2  -3   1      132.79      113.67      1.38 o 
  -1  -3   1     1354.49     1331.92     21.34 o 
   0  -3   1      670.23      716.56      8.07 o 
   1  -3   1      207.70      203.20      2.34 o 
   2  -3   1      362.05      382.60      5.97 o 
   3  -3   1      476.29      513.66      5.92 o 
   4  -3   1       17.26       15.64      0.42 o 
   5  -3   1      233.36      272.23      3.21 o 
   6  -3   1        2.70        2.91      0.18 o 
   7  -3   1      326.07      328.29      5.62 o 
   8  -3   1      232.59      228.70      4.12 o 
   9  -3   1        0.00        0.16      0.29 o 
  10  -3   1        0.02       -0.05      0.29 o 
  11  -3   1        5.14        5.83      0.57 o 
 -11  -2   1       16.19       15.41      1.09 o 
 -10  -2   1       51.96       50.98      1.10 o 
  -9  -2   1       38.03       36.76      0.92 o 
  -8  -2   1        0.17        0.20      0.19 o 
  -7  -2   1      198.11      179.94      2.66 o 
  -6  -2   1       14.09       15.63      0.42 o 
  -5  -2   1      160.43      141.79      2.06 o 
  -4  -2   1      231.19      256.01      3.50 o 
  -3  -2   1      110.22      114.82      1.39 o 
  -2  -2   1     1388.36     1434.32     16.08 o 
  -1  -2   1       29.22       23.28      0.32 o 
   0  -2   1     5636.14     5065.74    115.17 o 
   1  -2   1     1556.18     1678.88     18.86 o 
   2  -2   1      174.65      178.47      2.09 o 
   3  -2   1        0.20        1.24      0.12 o 
   4  -2   1       29.51       42.57      0.60 o 
   5  -2   1      490.70      511.42      5.86 o 
   6  -2   1        0.61        0.57      0.15 o 
   7  -2   1        7.75        8.86      0.45 o 
   8  -2   1      364.07      350.32      8.26 o 
   9  -2   1      128.56      131.41      2.61 o 
  10  -2   1        8.31        7.33      0.51 o 
  11  -2   1        4.29        5.21      0.51 o 
 -11  -1   1        4.69        4.21      0.44 o 
 -10  -1   1       33.47       38.94      0.94 o 
  -9  -1   1        3.39        4.38      0.32 o 
  -8  -1   1      124.77      116.22      1.88 o 
  -7  -1   1      320.61      312.06      4.34 o 
  -6  -1   1      125.58      115.59      4.51 o 
  -5  -1   1      312.35      358.39      4.86 o 
  -4  -1   1      285.27      302.80      4.10 o 
  -3  -1   1       65.84       81.67      1.20 o 
  -2  -1   1       11.60       11.59      0.67 o 
  -1  -1   1     2613.93     2589.29     36.62 o 
   1  -1   1      407.93      439.27      5.74 o 
   2  -1   1      246.91      198.19      2.64 o 
   3  -1   1      829.37      824.65      9.27 o 
   4  -1   1       33.82       32.82      0.66 o 
   5  -1   1       72.24       73.94      0.96 o 
   6  -1   1       10.38       10.29      0.26 o 
   7  -1   1       41.62       33.99      1.20 o 
   8  -1   1       21.67       18.79      0.68 o 
   9  -1   1       91.39       82.30      2.60 o 
  10  -1   1        4.11        3.77      0.47 o 
  11  -1   1       12.74       13.46      1.40 o 
 -11   0   1        3.83        3.31      0.52 o 
 -10   0   1        0.01       -0.29      0.29 o 
  -9   0   1       15.22       13.41      0.50 o 
  -8   0   1      320.62      354.32      4.94 o 
  -7   0   1       99.65       90.51      2.48 o 
  -6   0   1        9.26       10.35      0.36 o 
  -5   0   1      328.05      329.90      4.50 o 
  -4   0   1      490.74      518.63      6.86 o 
  -3   0   1      290.35      386.21      5.10 o 
  -2   0   1       50.22       58.07      0.84 o 
  -1   0   1     3908.34     3510.17     78.68 o 
   0   0   1     2096.99     1702.72     43.85 o 
   1   0   1     1824.82     1879.96     39.44 o 
   2   0   1     1643.38     1765.25     21.23 o 
   3   0   1      295.33      303.97      3.47 o 
   4   0   1      666.41      633.75      7.18 o 
   5   0   1        6.21        5.73      0.19 o 
   6   0   1       20.89       21.91      0.40 o 
   7   0   1       55.75       64.54      1.10 o 
   8   0   1       26.69       25.29      0.59 o 
   9   0   1       20.70       21.86      0.77 o 
  10   0   1        0.56        0.21      0.29 o 
  11   0   1       14.18       16.75      0.73 o 
  12   0   1        3.06        3.74      0.73 o 
 -11   1   1        1.22        1.56      0.37 o 
 -10   1   1        0.33        0.16      0.29 o 
  -9   1   1        7.91        8.47      0.51 o 
  -8   1   1       12.83       10.07      0.40 o 
  -7   1   1        7.04        4.64      0.28 o 
  -6   1   1      266.74      275.23      3.82 o 
  -5   1   1      413.32      424.39      4.87 o 
  -4   1   1      302.09      310.16      3.58 o 
  -3   1   1       71.81       68.74      0.87 o 
  -2   1   1     2322.93     2473.03     27.67 o 
  -1   1   1     2254.90     2474.73     28.07 o 
   0   1   1     2993.96     2515.03     55.73 o 
   1   1   1        6.55        6.29      0.15 o 
   2   1   1     5537.55     5398.89    141.23 o 
   3   1   1     2346.22     2394.08     26.79 o 
   4   1   1      150.46      166.51      1.97 o 
   5   1   1       38.91       55.34      0.75 o 
   6   1   1        0.01       -0.07      0.16 o 
   7   1   1        0.04       -0.04      0.13 o 
   8   1   1        2.73        1.92      0.21 o 
   9   1   1       10.96        9.63      0.42 o 
  10   1   1        0.20        0.52      0.29 o 
  11   1   1        0.04        0.10      0.29 o 
  12   1   1       11.32       10.60      0.94 o 
 -11   2   1        5.45        5.66      0.52 o 
 -10   2   1        0.04        0.10      0.29 o 
  -9   2   1        5.40        4.38      0.44 o 
  -8   2   1        0.05        0.28      0.26 o 
  -7   2   1       28.69       29.56      0.66 o 
  -6   2   1        2.62        6.44      0.52 o 
  -5   2   1      441.40      484.06      5.55 o 
  -4   2   1       83.91       88.32      1.10 o 
  -3   2   1       87.82      103.63      1.26 o 
  -2   2   1      699.67      650.58      7.33 o 
  -1   2   1      739.69      685.61      7.72 o 
   0   2   1      698.45      735.84      8.29 o 
   1   2   1     3870.88     4115.66     53.10 o 
   2   2   1     2441.67     2558.97     28.62 o 
   3   2   1      799.49      889.95     10.00 o 
   4   2   1      256.71      284.94      4.10 o 
   5   2   1       69.90       62.34      0.91 o 
   6   2   1      422.27      447.87      6.02 o 
   7   2   1       75.17       63.10      1.10 o 
   8   2   1        0.58        0.10      0.18 o 
   9   2   1        2.54        3.71      0.30 o 
  10   2   1       66.30       64.46      1.27 o 
  11   2   1        7.22        7.90      0.59 o 
  12   2   1        3.94        4.26      0.73 o 
 -11   3   1        4.67        5.46      0.51 o 
 -10   3   1        4.73        4.83      0.44 o 
  -9   3   1       11.70       11.80      0.59 o 
  -8   3   1        0.19        0.28      0.25 o 
  -7   3   1       47.04       42.92      0.86 o 
  -6   3   1      236.95      239.84      3.38 o 
  -5   3   1       80.05       85.48      1.27 o 
  -4   3   1      163.48      168.90      2.04 o 
  -3   3   1       83.89       74.70      1.12 o 
  -2   3   1        1.43        5.00      0.18 o 
  -1   3   1       50.88       44.31      0.58 o 
   0   3   1     6024.43     5523.81    375.12 o 
   1   3   1     1527.11     1601.87     20.70 o 
   2   3   1      427.36      419.39      4.77 o 
   3   3   1      656.05      709.79      8.01 o 
   4   3   1       95.15       97.64      1.42 o 
   5   3   1     1014.90     1014.46     11.46 o 
   6   3   1       19.52       21.61      0.68 o 
   7   3   1        2.54        2.82      0.24 o 
   8   3   1      260.56      263.21      3.74 o 
   9   3   1       20.98       18.85      0.58 o 
  10   3   1       25.98       24.78      1.11 o 
  11   3   1        2.46        2.87      0.44 o 
  12   3   1        4.14        6.03      0.73 o 
 -11   4   1        1.32        1.56      0.62 o 
 -10   4   1       13.43       15.18      0.73 o 
  -9   4   1       17.63       18.19      0.88 o 
  -8   4   1       17.16       15.94      0.73 o 
  -7   4   1       68.81       66.27      1.47 o 
  -6   4   1      337.32      343.37      4.72 o 
  -5   4   1       14.13        8.41      0.25 o 
  -4   4   1      241.02      248.65      2.95 o 
  -3   4   1      323.16      356.19      4.12 o 
  -2   4   1      110.56      114.36      1.40 o 
  -1   4   1     1429.71     1476.14     17.46 o 
   0   4   1     2219.22     2364.44     39.88 o 
   1   4   1      578.88      604.53      7.90 o 
   2   4   1        0.33        2.47      0.17 o 
   3   4   1      762.76      815.92      9.21 o 
   4   4   1      727.09      773.65      8.75 o 
   5   4   1      343.45      373.19      4.32 o 
   6   4   1       25.28       24.68      1.23 o 
   7   4   1      250.00      247.45      3.50 o 
   8   4   1        3.76        3.48      0.28 o 
   9   4   1        2.67        1.87      0.34 o 
  10   4   1       14.11       16.06      0.58 o 
  11   4   1       12.06       12.32      0.56 o 
 -10   5   1        7.40        8.64      0.59 o 
  -9   5   1       18.05       15.96      0.73 o 
  -8   5   1       22.16       23.62      0.84 o 
  -7   5   1       57.49       55.94      1.36 o 
  -6   5   1       89.07       88.81      1.46 o 
  -5   5   1       30.98       30.17      0.77 o 
  -4   5   1      187.75      193.65      2.34 o 
  -3   5   1       28.07       31.61      0.51 o 
  -2   5   1      944.16     1034.65     11.66 o 
  -1   5   1       31.68       34.01      0.49 o 
   0   5   1     1000.38     1025.24     13.34 o 
   1   5   1      378.19      413.36      5.48 o 
   2   5   1     1563.13     1635.40     21.20 o 
   3   5   1      113.44      122.87      1.50 o 
   4   5   1      141.74      144.66      2.06 o 
   6   5   1       20.15       19.65      0.52 o 
   7   5   1       35.74       32.99      0.70 o 
   8   5   1       10.43       10.68      0.69 o 
   9   5   1       15.23       12.69      0.59 o 
  10   5   1        0.22       -0.05      0.29 o 
  11   5   1        7.54        7.80      0.59 o 
 -10   6   1        5.19        6.50      0.59 o 
  -9   6   1        0.40        0.57      0.29 o 
  -8   6   1        8.55        7.69      0.55 o 
  -7   6   1      113.24      119.75      2.43 o 
  -6   6   1        0.05       -0.15      0.15 o 
  -5   6   1        8.21        6.92      0.34 o 
  -4   6   1        1.79        0.89      0.23 o 
  -3   6   1        5.84        6.50      0.50 o 
  -2   6   1       80.55       99.18      1.31 o 
  -1   6   1      315.09      354.16      4.10 o 
   0   6   1      235.21      268.54      3.13 o 
   1   6   1       14.76       17.00      0.60 o 
   2   6   1      606.74      629.90      9.60 o 
   3   6   1      525.28      519.43      6.90 o 
   4   6   1      378.31      392.64      5.28 o 
   5   6   1        9.49        8.50      0.32 o 
   6   6   1        0.00       -0.08      0.17 o 
   7   6   1       16.21       14.94      0.59 o 
   8   6   1       49.73       45.13      1.18 o 
   9   6   1        2.26        1.60      0.32 o 
  10   6   1       20.90       22.56      0.88 o 
  11   6   1        4.63        4.37      0.62 o 
 -10   7   1        0.00        0.31      0.37 o 
  -9   7   1        7.19        8.16      0.59 o 
  -8   7   1       33.58       31.63      1.03 o 
  -7   7   1       23.28       24.97      0.84 o 
  -6   7   1       42.32       43.33      0.88 o 
  -5   7   1       21.31       23.21      0.58 o 
  -4   7   1      398.94      408.28      5.54 o 
  -3   7   1      109.77      122.15      3.08 o 
  -2   7   1       32.47       28.79      0.49 o 
   0   7   1       63.72       66.95      1.81 o 
   1   7   1       55.88       63.31      1.04 o 
   2   7   1       10.18        6.98      0.30 o 
   3   7   1      232.10      236.38      3.30 o 
   4   7   1      100.71       92.43      1.46 o 
   5   7   1       96.66       94.44      1.52 o 
   6   7   1      214.94      204.87      3.71 o 
   7   7   1        0.14        0.21      0.22 o 
   8   7   1       15.59       14.26      0.66 o 
   9   7   1        0.22       -0.33      0.47 o 
  10   7   1        3.83        5.44      0.51 o 
  -9   8   1       53.89       68.29      1.76 o 
  -8   8   1       38.82       41.15      1.21 o 
  -7   8   1       10.00       10.29      0.59 o 
  -6   8   1       21.85       19.09      0.56 o 
  -5   8   1       85.29       78.59      1.34 o 
  -4   8   1       43.88       37.07      0.78 o 
  -3   8   1        2.11        1.10      0.21 o 
  -2   8   1       31.34       32.18      2.03 o 
  -1   8   1       62.90       63.09      1.08 o 
   0   8   1       13.59       14.87      0.42 o 
   1   8   1      134.85      109.92      2.17 o 
   2   8   1      333.77      319.37      9.33 o 
   3   8   1        0.76        0.96      0.54 o 
   4   8   1       39.36       40.04      0.82 o 
   5   8   1      528.29      490.72      6.64 o 
   6   8   1        0.70        0.33      0.26 o 
   7   8   1        0.71        0.67      0.42 o 
   8   8   1        7.98        7.73      1.04 o 
   9   8   1        0.24        0.31      0.29 o 
  10   8   1        0.98        1.14      0.37 o 
  -8   9   1       26.86       30.45      1.46 o 
  -7   9   1       18.60       23.49      1.25 o 
  -6   9   1        2.53        3.40      0.37 o 
  -5   9   1      145.68      137.52      3.85 o 
  -4   9   1       13.01       11.14      1.14 o 
  -3   9   1      155.98      149.04      2.83 o 
  -2   9   1      234.90      226.77      5.31 o 
  -1   9   1      104.68       97.17      2.40 o 
   0   9   1       59.99       61.65      1.42 o 
   1   9   1      259.75      255.31      3.58 o 
   2   9   1      214.56      197.38      2.86 o 
   3   9   1      688.90      681.66      9.10 o 
   4   9   1       66.28       58.59      1.08 o 
   5   9   1       86.35       89.72      1.91 o 
   6   9   1       34.81       35.13      1.03 o 
   7   9   1      209.32      193.73      3.64 o 
   8   9   1        4.61        4.47      0.47 o 
   9   9   1        2.40        3.29      0.44 o 
  -8  10   1        8.65        9.04      0.94 o 
  -7  10   1        1.21        1.04      0.52 o 
  -6  10   1        3.89        2.97      0.57 o 
  -5  10   1        6.43        5.52      0.57 o 
  -4  10   1       27.17       21.69      1.25 o 
  -3  10   1      266.60      260.56      4.83 o 
  -2  10   1      174.64      164.87      3.08 o 
  -1  10   1        7.25        7.92      0.63 o 
   0  10   1       13.03       11.45      0.42 o 
   1  10   1        1.92        2.12      0.24 o 
   2  10   1       57.07       53.46      1.04 o 
   3  10   1       30.41       25.24      0.64 o 
   4  10   1       42.38       42.00      0.88 o 
   5  10   1      118.84      112.84      2.31 o 
   6  10   1      243.54      226.26      4.15 o 
   7  10   1       12.86       11.27      1.30 o 
   8  10   1        0.16        0.36      0.29 o 
  -7  11   1        0.02        0.52      0.52 o 
  -6  11   1        5.06        5.60      0.73 o 
  -5  11   1       14.40       14.36      0.99 o 
  -4  11   1       14.11       15.87      0.70 o 
  -3  11   1        0.02        0.06      0.31 o 
  -2  11   1       46.45       45.87      1.21 o 
  -1  11   1       18.02       18.64      0.70 o 
   0  11   1        2.89        2.29      0.27 o 
   1  11   1      143.19      141.17      2.20 o 
   2  11   1      117.91      110.41      1.82 o 
   3  11   1       40.14       34.75      0.80 o 
   4  11   1       13.97       11.52      0.49 o 
   5  11   1        4.85        4.76      0.44 o 
   6  11   1       21.58       17.22      0.73 o 
   7  11   1       18.47       18.82      0.81 o 
  -6  12   1        2.32        3.11      0.44 o 
  -5  12   1        1.02        1.20      0.37 o 
  -4  12   1        1.69        2.39      0.37 o 
  -3  12   1        3.13        3.56      0.47 o 
  -2  12   1        5.21        5.52      0.44 o 
  -1  12   1       19.15       18.72      0.73 o 
   0  12   1       13.14       12.23      0.94 o 
   1  12   1        0.20        0.38      0.21 o 
   2  12   1       69.06       59.96      1.54 o 
   3  12   1        2.74        2.36      0.28 o 
   4  12   1       61.77       65.41      1.26 o 
   5  12   1       38.00       42.83      1.25 o 
   6  12   1       21.27       20.28      1.09 o 
  -4  13   1        2.41        1.70      0.40 o 
  -3  13   1        0.44        0.52      0.42 o 
  -2  13   1       20.05       17.86      0.77 o 
  -1  13   1        0.08        0.21      0.31 o 
   0  13   1       13.95       15.48      0.70 o 
   1  13   1        5.99        5.51      0.47 o 
   2  13   1       17.20       18.25      0.67 o 
   3  13   1        1.20        1.40      0.26 o 
   4  13   1        4.70        3.86      0.44 o 
   5  13   1        2.26        1.47      0.40 o 
  -2  14   1       10.66       12.06      0.94 o 
  -1  14   1        7.93        8.37      0.59 o 
   0  14   1        2.57        2.84      0.40 o 
   1  14   1       25.60       24.12      0.92 o 
   2  14   1        1.63        2.27      0.40 o 
   3  14   1       12.38       13.58      0.65 o 
   4  14   1        0.16        0.00      0.42 o 
  -1 -14   2        0.92        1.04      0.52 o 
   0 -14   2        0.08       -0.42      0.42 o 
  -4 -13   2        4.87        5.61      0.73 o 
  -3 -13   2       13.22       13.30      1.04 o 
  -2 -13   2       27.69       31.23      1.06 o 
  -1 -13   2        0.40        0.65      0.32 o 
   0 -13   2        2.17        2.69      0.42 o 
   1 -13   2        4.03        4.65      0.44 o 
   2 -13   2       11.87       11.85      0.66 o 
   3 -13   2        0.43        0.30      0.32 o 
   4 -13   2        0.47        0.62      0.42 o 
  -5 -12   2        1.08        0.73      0.37 o 
  -4 -12   2        2.32        1.79      0.37 o 
  -3 -12   2        9.12        7.89      0.55 o 
  -2 -12   2        0.34        0.73      0.29 o 
  -1 -12   2        0.76        1.04      0.29 o 
   0 -12   2       30.67       34.10      1.03 o 
   1 -12   2        0.33        0.42      0.29 o 
   2 -12   2        8.23        7.91      0.55 o 
   3 -12   2        0.73        0.31      0.42 o 
   4 -12   2        3.80        4.83      0.44 o 
   5 -12   2        0.15        0.23      0.32 o 
   6 -12   2       17.19       21.31      1.25 o 
  -6 -11   2        6.10        6.81      0.51 o 
  -5 -11   2        5.06        2.94      0.40 o 
  -4 -11   2        2.30        2.18      0.37 o 
  -3 -11   2        1.86        1.93      0.26 o 
  -2 -11   2        0.00        0.20      0.22 o 
  -1 -11   2       23.14       24.02      1.09 o 
   0 -11   2       41.97       35.80      1.82 o 
   1 -11   2       28.22       25.15      1.09 o 
   2 -11   2        1.76        0.94      0.29 o 
   3 -11   2       56.09       53.32      2.39 o 
   4 -11   2        6.48        7.02      0.62 o 
   5 -11   2        4.09        4.83      0.44 o 
   6 -11   2        3.67        2.94      0.44 o 
   7 -11   2       25.99       26.80      0.99 o 
  -7 -10   2        0.27        0.36      0.29 o 
  -6 -10   2        0.02       -0.05      0.29 o 
  -5 -10   2        0.84        0.76      0.62 o 
  -4 -10   2       43.14       47.45      1.25 o 
  -3 -10   2       52.91       45.92      0.94 o 
  -2 -10   2       21.82       19.44      0.64 o 
  -1 -10   2       15.66       15.43      0.50 o 
   0 -10   2      134.50      136.29      2.64 o 
   1 -10   2        6.15        8.32      0.51 o 
   2 -10   2       51.35       46.11      1.18 o 
   3 -10   2       28.67       29.95      1.72 o 
   4 -10   2       72.40       77.72      1.92 o 
   5 -10   2        5.70        3.15      0.37 o 
   6 -10   2        2.16        1.98      0.37 o 
   7 -10   2       21.41       18.84      0.77 o 
   8 -10   2        0.12        0.42      0.29 o 
  -8  -9   2        0.35        0.42      0.29 o 
  -7  -9   2       16.35       13.72      0.66 o 
  -6  -9   2        3.96        4.16      0.44 o 
  -5  -9   2       58.27       55.30      1.40 o 
  -4  -9   2       27.55       22.97      0.88 o 
  -3  -9   2      101.03       86.76      1.44 o 
  -2  -9   2       12.64       10.55      0.39 o 
  -1  -9   2      107.78       97.81      1.60 o 
   0  -9   2      251.22      257.39      3.62 o 
   1  -9   2       14.32       13.20      0.59 o 
   2  -9   2       46.00       43.24      1.10 o 
   3  -9   2        0.51        0.90      0.52 o 
   4  -9   2       45.92       39.79      1.06 o 
   5  -9   2        6.83        5.35      0.44 o 
   6  -9   2       26.53       25.16      2.03 o 
   7  -9   2        0.00        0.21      0.42 o 
   8  -9   2        1.95        2.51      0.37 o 
   9  -9   2        0.04        0.68      0.37 o 
  -8  -8   2       29.16       28.55      1.56 o 
  -7  -8   2        2.62        2.10      0.37 o 
  -6  -8   2        2.81        2.39      0.37 o 
  -5  -8   2       30.80       32.08      0.96 o 
  -4  -8   2       68.31       64.76      1.47 o 
  -3  -8   2       21.70       21.34      0.52 o 
  -2  -8   2       46.32       42.87      0.84 o 
  -1  -8   2       26.11       21.38      0.53 o 
   0  -8   2       77.49       79.26      1.32 o 
   1  -8   2       56.83       51.04      1.06 o 
   2  -8   2       64.08       57.13      1.28 o 
   3  -8   2       87.91       87.79      2.96 o 
   4  -8   2        2.30        2.47      0.24 o 
   5  -8   2        1.02        0.72      0.27 o 
   6  -8   2        2.24        2.20      0.25 o 
   7  -8   2        0.78        0.62      0.24 o 
   8  -8   2        0.68        1.19      0.33 o 
   9  -8   2        5.11        5.46      0.51 o 
  10  -8   2        0.66        0.94      0.52 o 
  -9  -7   2        4.61        4.37      0.51 o 
  -8  -7   2        0.39        0.99      0.29 o 
  -7  -7   2       15.50       16.07      0.73 o 
  -6  -7   2      142.19      135.02      2.65 o 
  -5  -7   2       35.26       31.10      0.88 o 
  -4  -7   2       49.91       39.45      1.03 o 
  -3  -7   2       46.50       41.87      0.82 o 
  -2  -7   2       13.36        9.37      0.34 o 
  -1  -7   2       99.50      108.83      1.64 o 
   0  -7   2       30.44       33.11      0.89 o 
   1  -7   2        0.18        0.03      0.10 o 
   2  -7   2      537.42      595.25      6.83 o 
   3  -7   2      539.77      565.43      7.58 o 
   4  -7   2        1.10        1.88      0.19 o 
   5  -7   2        0.42        0.31      0.20 o 
   6  -7   2       69.79       63.11      1.14 o 
   7  -7   2        6.97        9.62      0.42 o 
   8  -7   2        1.98        2.34      0.37 o 
   9  -7   2        0.73        1.05      0.32 o 
  10  -7   2        7.17        7.95      0.59 o 
 -10  -6   2        0.26        0.16      0.37 o 
  -9  -6   2       11.52       14.37      0.70 o 
  -8  -6   2       29.01       27.62      0.96 o 
  -7  -6   2       58.82       57.70      1.40 o 
  -6  -6   2      224.45      206.72      3.78 o 
  -5  -6   2        1.54        2.44      0.29 o 
  -4  -6   2       88.41       88.47      1.40 o 
  -3  -6   2        4.72        3.81      0.23 o 
  -2  -6   2       74.22       62.44      0.88 o 
  -1  -6   2       21.47       22.99      0.79 o 
   0  -6   2      234.69      303.88      3.55 o 
   1  -6   2      681.76      751.56      8.53 o 
   2  -6   2       74.17       61.80      0.90 o 
   3  -6   2       37.58       44.84      0.82 o 
   4  -6   2       39.39       41.36      1.08 o 
   5  -6   2       98.10       95.66      1.60 o 
   6  -6   2      288.73      310.80      4.34 o 
   7  -6   2        1.17        1.23      0.29 o 
   8  -6   2       92.08       85.55      1.84 o 
   9  -6   2        2.21        1.60      0.32 o 
  10  -6   2        6.13        7.04      0.55 o 
 -10  -5   2        0.03        0.00      0.29 o 
  -9  -5   2       24.43       24.59      0.88 o 
  -8  -5   2       55.40       57.65      1.43 o 
  -7  -5   2        1.02        0.48      0.25 o 
  -6  -5   2       90.67       88.12      1.70 o 
  -5  -5   2       95.63      100.42      1.60 o 
  -4  -5   2        0.24        0.31      0.12 o 
  -3  -5   2      149.21      157.41      1.92 o 
  -2  -5   2       17.41       22.50      0.39 o 
  -1  -5   2      413.33      502.18      5.74 o 
   0  -5   2      970.49     1141.47     12.85 o 
   1  -5   2      221.43      261.05      3.03 o 
   2  -5   2      715.01      724.08      8.21 o 
   3  -5   2       26.08       39.29      0.58 o 
   4  -5   2       61.00       51.75      0.90 o 
   5  -5   2       84.90       83.89      1.65 o 
   6  -5   2       13.23       12.12      0.46 o 
   7  -5   2       27.35       26.11      0.67 o 
   8  -5   2        7.77        7.34      0.47 o 
   9  -5   2        0.91        0.21      0.29 o 
  10  -5   2        0.02        0.16      0.29 o 
  11  -5   2       10.68       11.92      0.70 o 
 -10  -4   2       20.97       25.47      0.78 o 
  -9  -4   2       23.98       23.42      0.72 o 
  -8  -4   2        4.70        4.49      0.34 o 
  -7  -4   2      143.61      151.03      2.32 o 
  -6  -4   2        5.88        6.53      0.54 o 
  -5  -4   2      138.37      141.26      2.08 o 
  -4  -4   2      101.76       77.49      1.03 o 
  -3  -4   2      418.82      442.26      5.09 o 
  -2  -4   2        5.37        7.22      0.24 o 
  -1  -4   2     1618.38     1769.88     23.99 o 
   0  -4   2       49.99       48.59      0.65 o 
   1  -4   2      572.49      597.91      6.77 o 
   2  -4   2      104.83       96.46      1.19 o 
   3  -4   2        3.70        2.28      0.32 o 
   4  -4   2      460.09      452.39      6.02 o 
   5  -4   2       97.38       92.01      1.79 o 
   6  -4   2       21.26       20.90      0.62 o 
   7  -4   2       85.87       89.51      2.06 o 
   8  -4   2      185.17      181.15      5.92 o 
   9  -4   2        5.84        6.65      0.57 o 
  10  -4   2       33.68       31.66      1.03 o 
  11  -4   2        5.39        5.40      0.51 o 
 -11  -3   2        8.31       10.83      0.66 o 
 -10  -3   2        5.99        7.01      0.44 o 
  -9  -3   2        6.74        3.80      0.44 o 
  -8  -3   2        3.09        3.11      0.30 o 
  -7  -3   2       10.98       12.32      0.44 o 
  -6  -3   2       30.93       30.98      0.68 o 
  -5  -3   2      213.81      213.68      9.02 o 
  -4  -3   2        8.51       13.45      0.27 o 
  -3  -3   2       10.98       11.87      0.28 o 
  -2  -3   2      662.64      727.33      8.22 o 
  -1  -3   2      523.91      508.60      5.78 o 
   0  -3   2       12.67       14.90      0.30 o 
   1  -3   2      450.92      481.82      5.46 o 
   2  -3   2     1618.33     1654.12     23.66 o 
   3  -3   2     1866.96     2015.68     26.12 o 
   4  -3   2        9.26        8.23      0.28 o 
   5  -3   2       70.26       52.02      0.88 o 
   6  -3   2       22.44       18.38      0.88 o 
   7  -3   2      191.90      178.41      2.60 o 
   8  -3   2       52.94       49.25      1.21 o 
   9  -3   2       89.74       88.56      1.91 o 
  10  -3   2        6.02        6.00      0.73 o 
  11  -3   2        0.39        0.52      0.29 o 
 -11  -2   2        0.14        0.45      0.30 o 
 -10  -2   2       16.18       15.42      0.63 o 
  -9  -2   2        3.62        4.14      0.34 o 
  -8  -2   2        1.04        0.20      0.22 o 
  -7  -2   2      133.87      117.51      1.86 o 
  -6  -2   2      461.47      460.72      6.24 o 
  -5  -2   2       10.15       10.42      0.36 o 
  -4  -2   2     1406.57     1462.15     19.08 o 
  -3  -2   2      418.94      407.23      4.66 o 
  -2  -2   2      109.63       97.43      1.18 o 
  -1  -2   2     1564.67     1701.38     25.23 o 
   0  -2   2      327.76      345.89      3.94 o 
   1  -2   2      438.56      449.51      5.09 o 
   2  -2   2       64.46       56.42      0.84 o 
   3  -2   2       37.85       35.48      0.60 o 
   4  -2   2     1741.03     1970.93     35.38 o 
   5  -2   2      196.79      243.12      2.84 o 
   6  -2   2       12.19       15.83      0.33 o 
   7  -2   2      344.60      353.69      4.82 o 
   8  -2   2      215.59      201.57      7.69 o 
   9  -2   2       47.10       43.30      1.18 o 
  10  -2   2        0.30        0.52      0.29 o 
  11  -2   2        1.62        2.20      0.44 o 
 -11  -1   2       14.82       14.93      0.77 o 
 -10  -1   2        0.58        0.15      0.26 o 
  -9  -1   2       18.25       15.24      0.62 o 
  -8  -1   2        2.95        3.05      0.28 o 
  -7  -1   2       13.94       12.03      0.42 o 
  -6  -1   2       73.03       75.31      1.26 o 
  -5  -1   2      189.88      211.27      2.96 o 
  -4  -1   2        3.83        5.50      0.24 o 
  -3  -1   2     1030.51     1098.83     14.34 o 
  -2  -1   2       16.79        8.66      0.25 o 
  -1  -1   2        3.64        3.18      0.11 o 
   0  -1   2      316.66      309.11      3.52 o 
   1  -1   2     2358.73     2474.98     27.76 o 
   2  -1   2     9901.53     8487.87    189.59 o 
   3  -1   2    11967.90     9040.21    491.90 o 
   4  -1   2       33.55       38.28      0.71 o 
   5  -1   2       43.87       47.12      0.66 o 
   6  -1   2      471.85      570.85      6.52 o 
   7  -1   2       15.04       13.86      0.72 o 
   8  -1   2        1.10        1.09      0.29 o 
   9  -1   2        5.54        5.37      0.44 o 
  10  -1   2        1.55        1.35      0.29 o 
  11  -1   2       50.26       51.63      1.40 o 
  12  -1   2        1.41        1.67      0.44 o 
 -11   0   2        0.51        0.49      0.32 o 
 -10   0   2        0.46        0.72      0.32 o 
  -9   0   2      237.66      237.02      3.50 o 
  -8   0   2       19.89       19.73      0.56 o 
  -7   0   2       56.89       55.79      1.02 o 
  -6   0   2       46.34       41.70      0.88 o 
  -5   0   2      553.81      568.90      7.58 o 
  -4   0   2      464.86      478.88      6.36 o 
  -3   0   2       20.95       28.74      0.54 o 
  -2   0   2      446.15      389.59      4.47 o 
  -1   0   2      224.91      192.20      2.22 o 
   0   0   2     1577.36     1652.34     23.37 o 
   1   0   2      747.44      795.56     12.30 o 
   2   0   2       43.74       44.61      0.56 o 
   3   0   2     7359.02     6322.92    162.26 o 
   4   0   2     3980.95     4482.55     50.01 o 
   5   0   2     1284.92     1374.08     15.43 o 
   6   0   2       49.15       84.80      1.11 o 
   7   0   2       73.25       67.42      1.12 o 
   8   0   2       90.27       89.28      1.46 o 
   9   0   2        0.54        0.83      0.29 o 
  10   0   2        1.53        1.65      0.29 o 
  11   0   2        4.51        4.27      1.14 o 
  12   0   2        1.28        0.83      0.37 o 
 -11   1   2        1.98        2.71      0.44 o 
 -10   1   2       14.21       11.30      0.66 o 
  -9   1   2       13.34       12.91      0.52 o 
  -8   1   2        6.83        6.43      0.47 o 
  -7   1   2      178.50      172.55      2.56 o 
  -6   1   2        1.74        1.38      0.18 o 
  -5   1   2      402.37      472.49      6.34 o 
  -4   1   2      117.47      132.15      1.61 o 
  -3   1   2       29.92       25.26      0.56 o 
  -2   1   2      164.82      182.77      2.13 o 
  -1   1   2       48.07       56.85      0.70 o 
   0   1   2     2277.07     2520.40     46.78 o 
   1   1   2      237.34      223.91      2.56 o 
   2   1   2      274.05      253.73      2.90 o 
   4   1   2       29.03       32.20      0.47 o 
   5   1   2     1375.64     1503.06     16.89 o 
   6   1   2       14.48       13.48      0.38 o 
   7   1   2       89.97       99.56      1.91 o 
   8   1   2        0.02        0.06      0.26 o 
   9   1   2        0.03        0.10      0.29 o 
  10   1   2       73.89       71.58      1.65 o 
  11   1   2        0.02       -0.05      0.29 o 
  12   1   2        1.79        0.99      0.37 o 
 -11   2   2        0.72        1.04      0.52 o 
 -10   2   2        0.82        1.04      0.37 o 
  -9   2   2        0.35        0.88      0.29 o 
  -8   2   2       85.13       81.12      1.44 o 
  -7   2   2      178.49      175.42      2.60 o 
  -6   2   2      108.30      106.06      1.66 o 
  -5   2   2        4.84        9.05      0.39 o 
  -4   2   2        0.03        1.51      0.14 o 
  -3   2   2       13.75       16.21      0.30 o 
  -2   2   2     1153.46     1244.97     23.02 o 
  -1   2   2       62.92       61.46      0.77 o 
   0   2   2     3041.24     3371.74     37.72 o 
   1   2   2      718.56      741.64      8.35 o 
   2   2   2      329.13      325.18      3.70 o 
   3   2   2      275.14      272.73      3.13 o 
   4   2   2      312.61      349.29      4.01 o 
   5   2   2       11.70        7.28      0.21 o 
   6   2   2       22.90       22.92      0.41 o 
   7   2   2       11.34       13.29      0.40 o 
   8   2   2       42.81       39.21      0.82 o 
   9   2   2        5.15        3.00      0.28 o 
  10   2   2        2.42        1.72      0.29 o 
  11   2   2        2.89        2.23      0.37 o 
  12   2   2        0.02       -0.05      0.29 o 
 -11   3   2        5.13        4.99      0.73 o 
 -10   3   2       10.58       10.47      0.62 o 
  -9   3   2       15.33       13.12      0.62 o 
  -8   3   2       14.46       12.40      0.62 o 
  -7   3   2        1.62        1.30      0.29 o 
  -6   3   2       32.98       35.00      0.77 o 
  -5   3   2      131.02      119.05      1.52 o 
  -4   3   2       43.12       30.37      0.49 o 
  -3   3   2       80.64      102.22      1.27 o 
  -2   3   2       71.21       87.17      1.08 o 
  -1   3   2      489.11      483.34      5.47 o 
   0   3   2    11947.22    10354.64    235.11 o 
   1   3   2     2646.84     2842.27     31.84 o 
   2   3   2     3127.76     3279.11     36.66 o 
   3   3   2      304.89      295.38      3.39 o 
   4   3   2      261.71      257.20      2.99 o 
   5   3   2       72.50       64.24      0.87 o 
   6   3   2        0.04        0.03      0.12 o 
   7   3   2       17.41       21.28      0.55 o 
   8   3   2        2.52        2.67      0.24 o 
   9   3   2       12.23       12.35      0.46 o 
  10   3   2        0.61       -0.13      0.19 o 
  11   3   2        5.35        6.00      0.51 o 
  12   3   2        3.02        3.53      0.62 o 
 -10   4   2        3.18        2.62      0.44 o 
  -9   4   2        2.12        2.29      0.37 o 
  -8   4   2       82.55       81.56      1.80 o 
  -7   4   2       28.64       30.44      0.92 o 
  -6   4   2       47.61       46.48      1.10 o 
  -5   4   2       90.79       87.40      2.22 o 
  -4   4   2        4.71        8.46      0.24 o 
  -3   4   2       58.35       55.91      0.78 o 
  -2   4   2       70.95       82.81      1.53 o 
  -1   4   2        8.76       14.09      0.26 o 
   0   4   2      134.55      142.98      1.70 o 
   1   4   2      596.34      632.88      7.18 o 
   2   4   2        3.27        3.69      0.27 o 
   3   4   2      188.18      175.91      2.08 o 
   4   4   2        5.15       10.75      0.24 o 
   5   4   2       34.06       44.12      0.93 o 
   6   4   2       15.33       17.30      0.66 o 
   7   4   2      153.23      153.76      2.30 o 
   8   4   2        0.19        0.24      0.18 o 
   9   4   2       23.52       20.86      0.60 o 
  10   4   2        1.68        1.87      0.26 o 
  11   4   2       25.75       27.21      1.26 o 
 -10   5   2        4.41        6.17      0.55 o 
  -9   5   2        6.58        8.32      0.59 o 
  -8   5   2       17.93       18.94      0.73 o 
  -7   5   2      355.35      367.69      6.32 o 
  -6   5   2      496.37      519.80      7.04 o 
  -5   5   2        0.11        0.35      0.14 o 
  -4   5   2      689.71      734.48      8.38 o 
  -3   5   2      207.01      241.70      2.84 o 
  -2   5   2      684.52      743.52      8.42 o 
  -1   5   2       14.30       20.84      0.35 o 
   0   5   2     3362.50     3669.19     41.00 o 
   1   5   2      175.62      183.20      2.54 o 
   2   5   2        3.07        3.38      0.18 o 
   3   5   2       44.48       37.21      0.53 o 
   4   5   2       87.62       85.90      1.10 o 
   5   5   2      385.17      400.48      4.65 o 
   6   5   2      186.55      213.98      3.02 o 
   7   5   2       74.65       78.33      1.73 o 
   8   5   2        0.99        0.75      0.19 o 
   9   5   2        1.04        0.73      0.29 o 
  10   5   2        5.62        6.53      0.83 o 
  11   5   2        7.14        7.45      0.55 o 
 -10   6   2        1.71        1.50      0.40 o 
  -9   6   2       10.06        9.84      0.66 o 
  -8   6   2      193.47      203.09      3.82 o 
  -7   6   2       13.79       12.37      0.62 o 
  -6   6   2        5.49        3.86      0.37 o 
  -5   6   2      328.85      325.50      3.86 o 
  -4   6   2       44.27       51.36      2.10 o 
  -3   6   2        2.35        3.44      0.21 o 
  -2   6   2       18.00       14.09      0.31 o 
  -1   6   2        1.44        5.15      0.19 o 
   0   6   2     1606.50     1767.34     19.87 o 
   1   6   2      108.60      122.34      1.76 o 
   2   6   2        1.41        1.28      0.15 o 
   3   6   2      918.57      919.57     12.04 o 
   4   6   2       21.60       19.00      0.49 o 
   5   6   2      141.34      160.81      2.32 o 
   6   6   2        2.63        2.76      0.29 o 
   7   6   2       19.70       20.22      0.66 o 
   8   6   2        2.40        3.28      0.37 o 
   9   6   2        8.85        9.34      0.57 o 
  10   6   2       36.67       39.18      1.30 o 
  11   6   2        0.06        0.05      0.29 o 
  -9   7   2        1.45        0.62      0.62 o 
  -8   7   2       11.98       13.12      0.70 o 
  -7   7   2        2.50        2.64      0.37 o 
  -6   7   2       11.91        8.56      0.40 o 
  -5   7   2       52.05       63.58      1.12 o 
  -4   7   2       33.11       31.02      0.57 o 
  -3   7   2       65.06       60.55      3.42 o 
  -2   7   2      268.42      269.26      3.20 o 
  -1   7   2       28.75       31.10      0.53 o 
   0   7   2       46.72       50.42      0.88 o 
   1   7   2       29.79       22.42      0.68 o 
   2   7   2      109.87      129.50      1.90 o 
   3   7   2       12.89       12.03      0.36 o 
   4   7   2       87.19       84.16      1.34 o 
   5   7   2      151.77      158.79      2.32 o 
   6   7   2      165.70      156.44      2.90 o 
   7   7   2        1.39        0.83      0.29 o 
   8   7   2       38.45       36.70      1.03 o 
   9   7   2       15.57       15.60      0.88 o 
  10   7   2        0.65        0.36      0.29 o 
  11   7   2        0.38        0.21      0.42 o 
  -9   8   2        6.37        9.69      1.30 o 
  -8   8   2        0.02        0.29      0.32 o 
  -7   8   2       24.36       23.59      0.88 o 
  -6   8   2       18.66       20.74      0.60 o 
  -5   8   2        5.13        5.85      0.34 o 
  -4   8   2       17.92       16.20      0.63 o 
  -3   8   2      327.83      344.49      5.77 o 
  -2   8   2        8.69        8.59      0.40 o 
  -1   8   2        2.36        2.13      0.35 o 
   0   8   2      314.71      323.46      4.42 o 
   1   8   2       55.38       42.81      0.80 o 
   2   8   2        0.48        0.79      0.19 o 
   3   8   2       14.40       12.19      0.40 o 
   4   8   2      425.13      456.98      6.18 o 
   5   8   2      137.30      125.25      1.94 o 
   6   8   2        3.11        3.04      0.32 o 
   7   8   2        0.05       -0.22      0.22 o 
   8   8   2        0.80        0.83      0.31 o 
   9   8   2        5.30        4.47      0.44 o 
  10   8   2        3.28        3.50      0.44 o 
  -8   9   2       14.22       14.86      1.04 o 
  -7   9   2        0.21        0.21      0.42 o 
  -6   9   2        0.83        0.73      0.29 o 
  -5   9   2       53.64       48.97      1.82 o 
  -4   9   2        0.57        0.68      0.29 o 
  -3   9   2        0.01        0.26      0.36 o 
  -2   9   2       76.74       69.52      2.01 o 
  -1   9   2      244.39      253.65      3.98 o 
   0   9   2        7.02        5.10      0.30 o 
   1   9   2       90.50       85.89      1.40 o 
   2   9   2       50.11       44.93      0.86 o 
   3   9   2        9.90        6.86      0.36 o 
   4   9   2        6.93        6.97      0.36 o 
   5   9   2       23.64       24.23      0.64 o 
   6   9   2       20.74       18.35      0.66 o 
   7   9   2        0.81        1.09      0.29 o 
   8   9   2       42.08       41.05      1.30 o 
   9   9   2        0.02        0.10      0.29 o 
  -8  10   2        3.87        3.01      0.62 o 
  -6  10   2        0.70        1.40      0.32 o 
  -5  10   2       30.33       32.73      0.99 o 
  -4  10   2        6.57        4.13      0.52 o 
  -3  10   2      182.43      179.32      3.34 o 
  -2  10   2        1.00        0.52      0.29 o 
  -1  10   2      119.98      118.26      2.64 o 
   0  10   2        1.87        0.76      0.18 o 
   1  10   2       16.98       14.85      0.48 o 
   2  10   2      367.24      368.48      5.10 o 
   3  10   2       70.81       71.83      1.26 o 
   4  10   2        2.27        2.61      0.24 o 
   5  10   2       11.69       13.52      0.78 o 
   6  10   2        0.03       -0.10      0.36 o 
   7  10   2       26.71       23.75      0.88 o 
   8  10   2        6.50        7.77      0.55 o 
   9  10   2        0.15       -0.16      0.29 o 
  -7  11   2        6.63        5.30      0.83 o 
  -6  11   2        3.36        3.98      0.57 o 
  -5  11   2        9.73       11.98      0.62 o 
  -4  11   2       55.31       53.32      1.72 o 
  -3  11   2       15.36       15.90      0.66 o 
  -2  11   2       87.44       88.80      1.95 o 
  -1  11   2       36.59       37.32      1.22 o 
   0  11   2       72.39       69.10      1.59 o 
   1  11   2       34.65       33.51      0.78 o 
   2  11   2      130.64      129.25      2.51 o 
   3  11   2        2.16        1.78      0.24 o 
   4  11   2        1.13        1.25      0.24 o 
   5  11   2       28.88       30.52      0.96 o 
   6  11   2       51.16       42.79      1.21 o 
   7  11   2       50.01       58.91      1.54 o 
   8  11   2       27.32       22.17      1.51 o 
  -6  12   2        0.05       -0.05      0.29 o 
  -5  12   2        1.56        0.98      0.32 o 
  -4  12   2        3.27        3.27      0.44 o 
  -3  12   2       16.05       14.11      0.66 o 
  -2  12   2       29.36       29.47      0.96 o 
  -1  12   2        0.04        0.83      0.83 o 
   0  12   2        0.99        0.14      0.24 o 
   1  12   2        2.33        2.07      0.37 o 
   2  12   2        1.40        0.87      0.24 o 
   3  12   2       58.57       57.57      1.16 o 
   4  12   2       12.87       15.19      0.74 o 
   5  12   2        7.21        7.90      0.55 o 
   6  12   2        3.28        3.53      0.44 o 
   7  12   2       11.03        8.67      0.88 o 
  -5  13   2        0.27        0.94      0.52 o 
  -4  13   2        3.50        5.09      0.73 o 
  -3  13   2       13.88       12.52      1.09 o 
  -2  13   2        1.92        2.94      0.40 o 
  -1  13   2        0.60        1.10      0.42 o 
   0  13   2        0.13        0.05      0.29 o 
   1  13   2       16.33       19.33      0.62 o 
   2  13   2        0.11        0.31      0.24 o 
   3  13   2        8.45        8.80      0.63 o 
   4  13   2        8.66        7.80      0.74 o 
   5  13   2       35.59       38.94      1.21 o 
   6  13   2        2.92        3.99      0.51 o 
  -3  14   2        3.98        4.68      0.73 o 
  -2  14   2        0.70        1.46      0.52 o 
  -1  14   2        0.92        0.58      0.32 o 
   0  14   2       27.70       26.45      1.97 o 
   1  14   2        7.76        8.65      0.59 o 
   2  14   2        0.94        1.08      0.26 o 
   3  14   2        2.55        2.91      0.47 o 
   4  14   2        8.89       10.65      0.54 o 
  -2 -13   3        0.42        1.35      0.62 o 
  -1 -13   3       30.92       36.21      1.14 o 
   0 -13   3        0.90        1.14      0.37 o 
   1 -13   3        9.71       12.70      0.78 o 
   2 -13   3        0.99        1.91      0.47 o 
   3 -13   3       26.14       26.77      1.03 o 
  -5 -12   3        2.11        2.29      0.62 o 
  -4 -12   3        0.42        0.57      0.32 o 
  -3 -12   3        1.68        1.09      0.32 o 
  -2 -12   3        1.73        2.55      0.40 o 
  -1 -12   3        6.85        8.17      0.57 o 
   0 -12   3        0.08        0.31      0.29 o 
   1 -12   3        3.19        2.85      0.62 o 
   2 -12   3       19.73       17.01      0.73 o 
   3 -12   3        9.68       11.38      0.66 o 
   4 -12   3        0.04        0.10      0.29 o 
   5 -12   3       37.34       40.59      1.46 o 
  -6 -11   3        0.21       -0.10      0.42 o 
  -5 -11   3       20.95       27.31      0.99 o 
  -4 -11   3       12.90       16.63      0.73 o 
  -3 -11   3        0.15       -0.03      0.25 o 
  -2 -11   3        9.01        8.40      0.44 o 
  -1 -11   3       32.83       36.78      1.06 o 
   0 -11   3        5.08        4.59      0.73 o 
   1 -11   3       51.09       48.03      2.29 o 
   2 -11   3       72.92       70.28      1.65 o 
   3 -11   3        0.00       -0.26      0.29 o 
   4 -11   3      105.10      106.95      2.31 o 
   5 -11   3       40.05       38.46      1.18 o 
   6 -11   3       23.46       24.67      1.82 o 
   7 -11   3        0.04        0.26      0.29 o 
  -7 -10   3        7.77        8.94      0.94 o 
  -6 -10   3        3.26        3.75      0.44 o 
  -5 -10   3       48.31       52.05      1.40 o 
  -4 -10   3       21.77       15.71      0.66 o 
  -3 -10   3       10.09        6.83      0.73 o 
  -2 -10   3       98.05      100.65      2.07 o 
  -1 -10   3       93.10       88.11      1.83 o 
   0 -10   3        6.15        3.90      0.37 o 
   1 -10   3      100.37       97.80      2.02 o 
   2 -10   3       48.01       50.75      1.28 o 
   3 -10   3       56.35       51.87      1.32 o 
   4 -10   3       55.63       53.90      1.40 o 
   5 -10   3        9.26        7.61      0.57 o 
   6 -10   3        0.07        0.19      0.47 o 
   7 -10   3        8.18        6.47      0.51 o 
   8 -10   3        9.65        9.82      0.62 o 
  -7  -9   3       11.90       11.70      0.66 o 
  -6  -9   3       18.66       18.41      0.78 o 
  -5  -9   3        1.39        0.68      0.29 o 
  -4  -9   3      140.24      124.77      2.50 o 
  -3  -9   3       25.83       29.82      1.66 o 
  -2  -9   3      131.49      124.88      1.96 o 
  -1  -9   3       10.20       11.42      0.40 o 
   0  -9   3        1.44        0.94      0.20 o 
   1  -9   3      260.91      255.02      4.48 o 
   2  -9   3      104.21      110.80      2.24 o 
   3  -9   3       81.56       81.47      2.60 o 
   4  -9   3      100.57       92.08      1.95 o 
   5  -9   3       15.80       18.60      0.88 o 
   6  -9   3       15.39       11.60      0.59 o 
   7  -9   3        2.37        3.53      0.40 o 
   8  -9   3        3.65        3.50      0.40 o 
   9  -9   3        0.29       -0.26      0.68 o 
  -8  -8   3       37.80       38.25      1.18 o 
  -7  -8   3        6.98        9.27      0.59 o 
  -6  -8   3        1.58        1.37      0.29 o 
  -5  -8   3       23.14       19.68      1.30 o 
  -4  -8   3      128.75      131.09      3.17 o 
  -3  -8   3        5.69        4.81      0.28 o 
  -2  -8   3        3.88        4.35      0.26 o 
  -1  -8   3        1.05        0.87      0.18 o 
   0  -8   3       63.49       50.83      0.94 o 
   1  -8   3       42.41       34.29      0.72 o 
   2  -8   3      217.04      215.65      3.82 o 
   3  -8   3       84.88       86.14      1.80 o 
   4  -8   3        1.29        1.60      0.38 o 
   5  -8   3        4.44        3.05      0.34 o 
   6  -8   3        4.62        3.43      0.37 o 
   7  -8   3       44.25       44.83      1.04 o 
   8  -8   3        5.14        4.24      0.36 o 
   9  -8   3        5.50        5.47      0.51 o 
  10  -8   3        0.01       -0.42      0.42 o 
  -9  -7   3       12.66       13.20      1.04 o 
  -8  -7   3        0.03       -0.10      0.29 o 
  -7  -7   3        9.72       10.31      0.59 o 
  -6  -7   3      172.34      172.09      3.23 o 
  -5  -7   3       48.65       48.14      1.21 o 
  -4  -7   3       93.84       92.36      1.91 o 
  -3  -7   3        9.43        7.67      0.34 o 
  -2  -7   3      165.68      169.38      2.46 o 
  -1  -7   3       87.17       91.54      1.46 o 
   0  -7   3       32.63       26.29      0.72 o 
   1  -7   3       34.13       35.98      0.60 o 
   2  -7   3       92.02      103.40      1.58 o 
   3  -7   3        6.56        7.23      0.34 o 
   4  -7   3       30.60       28.42      0.64 o 
   5  -7   3        5.14        5.05      0.28 o 
   6  -7   3      114.34      106.75      2.47 o 
   7  -7   3        0.32        0.21      0.21 o 
   8  -7   3       29.93       27.41      1.12 o 
   9  -7   3        5.11        5.10      0.44 o 
  10  -7   3        1.09        1.37      0.40 o 
  -9  -6   3        4.13        4.17      0.44 o 
  -8  -6   3        3.49        3.22      0.40 o 
  -7  -6   3       55.44       52.71      1.32 o 
  -6  -6   3        0.13        0.30      0.25 o 
  -5  -6   3        5.38        3.11      0.32 o 
  -4  -6   3        0.43        2.46      0.42 o 
  -3  -6   3      183.15      207.46      2.52 o 
  -2  -6   3       15.76       16.62      0.44 o 
  -1  -6   3      276.41      317.14      3.73 o 
   0  -6   3        7.88       10.45      0.28 o 
   1  -6   3        6.95        8.63      0.23 o 
   2  -6   3      163.55      155.87      1.91 o 
   3  -6   3      198.40      218.34      4.17 o 
   4  -6   3       71.66       72.77      1.47 o 
   5  -6   3       83.66       72.71      3.00 o 
   6  -6   3        3.52        1.69      0.32 o 
   7  -6   3      116.14      111.32      1.78 o 
   8  -6   3       13.94       12.56      0.53 o 
   9  -6   3        3.79        2.57      0.37 o 
  10  -6   3        5.39        4.12      0.68 o 
  11  -6   3        8.10        9.35      0.94 o 
 -10  -5   3        7.35        8.32      0.83 o 
  -9  -5   3        1.43        1.47      0.37 o 
  -8  -5   3        0.63        0.94      0.29 o 
  -7  -5   3        3.30        3.61      0.30 o 
  -6  -5   3       11.22       10.93      0.42 o 
  -5  -5   3       24.12       21.62      0.66 o 
  -4  -5   3      138.76      138.20      2.08 o 
  -3  -5   3       13.73       13.58      0.32 o 
  -2  -5   3      393.32      424.48      4.90 o 
  -1  -5   3     1249.05     1394.74     15.69 o 
   0  -5   3      102.94      120.28      1.49 o 
   1  -5   3       32.70       31.62      0.49 o 
   2  -5   3        2.07        1.67      0.27 o 
   3  -5   3      522.68      545.13      7.24 o 
   4  -5   3      154.59      153.24      2.24 o 
   5  -5   3       58.04       53.67      0.97 o 
   6  -5   3       11.36       10.23      0.43 o 
   7  -5   3       91.54       77.59      1.36 o 
   8  -5   3        8.22        7.80      0.38 o 
   9  -5   3       20.83       15.75      0.66 o 
  10  -5   3        4.32        5.37      0.47 o 
  11  -5   3       13.77       13.79      0.70 o 
 -10  -4   3        0.18        0.36      0.26 o 
  -9  -4   3       56.33       57.50      1.20 o 
  -8  -4   3       11.25       12.55      0.53 o 
  -7  -4   3      290.57      298.73      4.26 o 
  -6  -4   3       72.05       66.20      1.18 o 
  -5  -4   3      809.51      848.07     11.24 o 
  -4  -4   3        3.28        5.09      0.26 o 
  -3  -4   3        3.98        3.09      0.18 o 
  -2  -4   3      557.37      634.59      7.24 o 
  -1  -4   3       57.52       68.58      0.90 o 
   0  -4   3       44.31       44.46      0.64 o 
   1  -4   3     1040.23     1070.72     12.06 o 
   2  -4   3        1.29        0.27      0.08 o 
   3  -4   3        1.75        1.59      0.15 o 
   4  -4   3     1272.11     1436.99     18.74 o 
   5  -4   3      598.32      616.83      8.22 o 
   6  -4   3       46.28       41.33      1.45 o 
   7  -4   3       14.42       11.02      0.40 o 
   8  -4   3        8.61        7.75      0.51 o 
   9  -4   3        3.23        2.51      0.37 o 
  10  -4   3        1.09        1.26      0.29 o 
  11  -4   3        1.41        0.94      0.37 o 
 -10  -3   3       20.68       23.86      1.06 o 
  -9  -3   3        3.48        4.01      0.36 o 
  -8  -3   3       11.90        9.91      0.53 o 
  -7  -3   3      112.97      103.67      1.70 o 
  -6  -3   3       45.39       45.15      0.90 o 
  -5  -3   3        0.00        0.65      0.33 o 
  -4  -3   3       31.31       28.17      0.58 o 
  -3  -3   3      264.16      288.63      3.36 o 
  -2  -3   3      198.42      205.10      2.43 o 
  -1  -3   3     1899.97     2051.95     22.97 o 
   0  -3   3      757.05      793.04      8.94 o 
   1  -3   3        3.74        5.45      0.17 o 
   2  -3   3       32.47       35.00      0.49 o 
   3  -3   3        5.42        6.73      0.24 o 
   4  -3   3       13.11        7.93      0.26 o 
   5  -3   3       75.94       87.17      1.36 o 
   6  -3   3      153.63      133.98      5.22 o 
   7  -3   3      126.92      129.91      1.98 o 
   8  -3   3      108.85       88.81      2.08 o 
   9  -3   3        3.56        1.98      0.29 o 
  10  -3   3       18.24       15.76      0.70 o 
  11  -3   3        0.35        0.62      0.29 o 
 -10  -2   3        9.72       11.30      0.54 o 
  -9  -2   3       73.67       74.61      1.56 o 
  -8  -2   3        8.39        6.59      0.36 o 
  -7  -2   3        5.15        4.32      0.38 o 
  -6  -2   3        6.21        3.92      0.24 o 
  -5  -2   3      112.43      110.76      1.68 o 
  -4  -2   3      815.20      794.99     10.50 o 
  -3  -2   3      513.14      524.96      5.99 o 
  -2  -2   3       26.08       36.73      0.52 o 
  -1  -2   3        7.72        4.71      0.16 o 
   0  -2   3     2537.91     2737.02     30.58 o 
   1  -2   3       70.12       74.64      0.92 o 
   2  -2   3       34.53       36.98      0.60 o 
   3  -2   3     2228.34     2357.83     30.52 o 
   4  -2   3       89.46       85.80      1.30 o 
   5  -2   3      113.47      101.50      1.58 o 
   6  -2   3       42.96       39.54      0.76 o 
   7  -2   3        0.46        0.59      0.21 o 
   8  -2   3       84.89       70.08      3.59 o 
   9  -2   3        1.05        0.24      0.25 o 
  10  -2   3       11.63       12.32      0.59 o 
  11  -2   3       17.95       20.70      0.84 o 
  12  -2   3        0.45       -0.10      0.42 o 
 -10  -1   3        1.40        0.77      0.28 o 
  -9  -1   3       17.52       16.67      0.77 o 
  -8  -1   3        0.85        0.73      0.24 o 
  -7  -1   3       59.75       58.87      1.08 o 
  -6  -1   3       35.00       35.30      0.74 o 
  -5  -1   3       71.00       90.63      1.44 o 
  -4  -1   3      268.29      305.65      4.16 o 
  -3  -1   3      131.13      138.95      1.69 o 
  -2  -1   3     2634.14     2910.53     39.47 o 
  -1  -1   3      588.05      612.95      6.92 o 
   0  -1   3      210.99      221.20      2.55 o 
   1  -1   3      534.21      578.64      6.53 o 
   2  -1   3      825.60      866.00     11.40 o 
   3  -1   3      224.11      225.59      2.61 o 
   4  -1   3      310.98      307.27      3.55 o 
   5  -1   3      168.64      178.74      2.14 o 
   6  -1   3        0.90        0.85      0.18 o 
   7  -1   3      117.49      129.05      2.34 o 
   8  -1   3       38.93       38.04      1.03 o 
   9  -1   3       44.82       39.56      1.66 o 
  10  -1   3        0.00       -0.19      0.25 o 
  11  -1   3       13.66       13.69      0.70 o 
  12  -1   3        6.93        7.50      0.59 o 
 -10   0   3        0.05       -0.14      0.21 o 
  -9   0   3       21.93       23.55      0.70 o 
  -8   0   3        0.16        0.00      0.18 o 
  -7   0   3       23.72       20.52      0.56 o 
  -6   0   3       38.64       33.73      0.72 o 
  -5   0   3       11.66       13.50      0.40 o 
  -4   0   3      394.10      393.90      5.30 o 
  -3   0   3      673.72      742.53      9.12 o 
  -2   0   3      159.21      148.48      1.75 o 
  -1   0   3      301.95      320.20      3.65 o 
   0   0   3       91.97       70.01      0.98 o 
   1   0   3       77.72       82.11      1.35 o 
   2   0   3      719.19      709.66      7.99 o 
   3   0   3     3774.58     4007.05     44.75 o 
   4   0   3      177.51      195.03      2.30 o 
   5   0   3      220.67      215.56      2.54 o 
   6   0   3     1234.32     1227.32     13.82 o 
   7   0   3        2.98        4.23      0.21 o 
   8   0   3       61.86       56.80      1.32 o 
   9   0   3        6.75        6.81      0.62 o 
  10   0   3       33.40       30.98      0.96 o 
  11   0   3        5.17        4.78      0.44 o 
  12   0   3       19.18       19.25      1.20 o 
 -10   1   3       15.53       14.46      0.70 o 
  -9   1   3        5.17        5.19      0.47 o 
  -8   1   3       49.15       50.51      1.02 o 
  -7   1   3       14.67       14.12      0.78 o 
  -6   1   3       18.01       15.91      0.48 o 
  -5   1   3      172.74      181.25      6.94 o 
  -4   1   3      191.60      217.08      2.57 o 
  -3   1   3      325.29      353.96      4.08 o 
  -2   1   3       33.32       28.69      0.47 o 
  -1   1   3      722.67      748.65      9.97 o 
   0   1   3     2999.49     3052.78     39.17 o 
   1   1   3     1010.81      950.41     12.26 o 
   2   1   3     2629.60     2840.45     43.67 o 
   3   1   3      722.67      806.48      9.08 o 
   4   1   3      447.20      447.69      5.10 o 
   5   1   3       69.60       41.55      0.60 o 
   6   1   3        1.93        3.61      0.18 o 
   7   1   3      218.86      217.54      9.21 o 
   8   1   3       82.26       82.32      1.36 o 
   9   1   3       48.75       46.39      2.03 o 
  10   1   3        7.78        6.07      0.52 o 
  11   1   3       12.05       11.02      0.66 o 
  12   1   3        8.95       11.18      0.66 o 
 -10   2   3        2.95        4.27      0.73 o 
  -9   2   3        4.19        4.22      1.25 o 
  -8   2   3       36.85       36.59      0.86 o 
  -7   2   3       20.03       16.92      0.54 o 
  -6   2   3        2.37        1.54      0.21 o 
  -5   2   3      212.86      223.56      3.16 o 
  -4   2   3        2.45        2.28      0.14 o 
  -3   2   3      514.12      589.36      6.72 o 
  -2   2   3       10.02        8.35      0.21 o 
  -1   2   3      602.96      627.70      7.11 o 
   0   2   3      662.53      694.70      7.85 o 
   1   2   3     8368.74     6941.13    153.00 o 
   2   2   3      111.36      152.61      1.88 o 
   3   2   3        2.74        4.64      0.16 o 
   4   2   3       27.60       24.08      0.39 o 
   5   2   3     1154.00     1230.52     13.85 o 
   6   2   3       88.13       98.05      1.26 o 
   7   2   3       47.08       50.07      0.90 o 
   8   2   3      135.25      130.08      1.98 o 
   9   2   3       74.39       78.73      1.95 o 
  10   2   3       20.42       18.84      0.73 o 
  11   2   3        0.69        0.57      0.29 o 
  12   2   3        0.66        0.62      0.37 o 
 -10   3   3        6.49        6.03      0.57 o 
  -9   3   3        3.25        3.64      0.44 o 
  -8   3   3       12.74       11.02      0.55 o 
  -7   3   3       22.10       21.04      0.85 o 
  -6   3   3       80.16       85.53      1.40 o 
  -5   3   3       17.93       18.64      0.50 o 
  -4   3   3       70.55       54.08      0.78 o 
  -3   3   3      377.47      380.42      4.39 o 
  -2   3   3       83.29       97.98      1.23 o 
  -1   3   3      793.62      831.63     10.84 o 
   0   3   3     2849.27     3199.27     35.72 o 
   1   3   3      872.16      881.50     16.95 o 
   2   3   3      473.63      545.60      6.18 o 
   3   3   3      158.19      165.25      1.95 o 
   4   3   3       77.06       65.99      0.86 o 
   5   3   3       39.90       43.15      0.64 o 
   6   3   3      217.81      270.66      3.21 o 
   7   3   3       21.94       21.41      0.54 o 
   8   3   3      206.30      219.64      3.18 o 
   9   3   3        5.09        3.75      0.28 o 
  10   3   3        9.59       11.57      0.46 o 
  11   3   3        2.49        3.51      0.42 o 
  12   3   3        7.35        6.57      0.55 o 
 -10   4   3        1.27        1.94      0.47 o 
  -9   4   3       31.93       31.50      1.06 o 
  -8   4   3        2.98        3.33      0.37 o 
  -7   4   3        2.05        1.60      0.24 o 
  -6   4   3        0.00        0.24      0.18 o 
  -5   4   3      221.62      230.97      2.80 o 
  -4   4   3        0.33        0.64      0.12 o 
  -3   4   3       56.42       64.76      0.87 o 
  -2   4   3     1118.64     1267.02     14.26 o 
   0   4   3      411.44      413.39      4.70 o 
   1   4   3     2438.64     2732.52     54.72 o 
   2   4   3      557.11      576.48      6.53 o 
   3   4   3      236.52      264.39      3.07 o 
   4   4   3       36.24       41.39      0.60 o 
   5   4   3      491.65      509.39      5.83 o 
   6   4   3      150.62      163.17      2.00 o 
   7   4   3       23.47       23.20      0.67 o 
   8   4   3        2.92        3.51      0.24 o 
   9   4   3        0.73        0.31      0.19 o 
  10   4   3        2.03        2.31      0.30 o 
  11   4   3       15.36       14.75      0.70 o 
  12   4   3        0.98        0.00      0.42 o 
 -10   5   3        0.03        0.21      0.42 o 
  -9   5   3        9.47       10.27      0.94 o 
  -8   5   3       50.07       56.50      1.51 o 
  -7   5   3       35.03       34.81      1.20 o 
  -6   5   3      183.13      186.13      3.35 o 
  -5   5   3        0.49        1.01      0.18 o 
  -4   5   3      125.35      146.26      2.12 o 
  -3   5   3       66.48       70.73      0.96 o 
  -2   5   3       52.45       53.76      0.77 o 
  -1   5   3       14.90       10.93      0.42 o 
   0   5   3       13.88       15.17      0.30 o 
   1   5   3      743.52      784.78      8.86 o 
   2   5   3      394.60      386.19      5.25 o 
   3   5   3        2.45        1.79      0.13 o 
   4   5   3       34.40       30.55      0.47 o 
   5   5   3      182.28      211.85      2.53 o 
   6   5   3        2.06        2.03      0.18 o 
   7   5   3       62.90       61.08      1.06 o 
   8   5   3       94.80       91.45      1.52 o 
   9   5   3       15.74       16.22      0.66 o 
  10   5   3       25.38       24.31      0.84 o 
  11   5   3        0.91        0.52      0.42 o 
 -10   6   3       10.03       11.02      0.94 o 
  -9   6   3        8.40        8.57      0.62 o 
  -8   6   3       10.24       12.74      1.20 o 
  -7   6   3      115.87      116.26      2.39 o 
  -6   6   3      126.86      123.94      2.43 o 
  -5   6   3      121.76      118.22      1.80 o 
  -4   6   3      283.09      290.78      7.35 o 
  -3   6   3        0.49        0.33      0.12 o 
  -2   6   3       41.99       33.36      0.79 o 
  -1   6   3     1226.20     1328.18     14.95 o 
   0   6   3      394.48      394.35      4.68 o 
   1   6   3        0.28        0.36      0.11 o 
   2   6   3       97.75       92.24      1.38 o 
   3   6   3       21.69       21.31      0.48 o 
   4   6   3      208.33      215.84      3.00 o 
   5   6   3       57.52       63.85      1.06 o 
   6   6   3       71.04       67.20      1.12 o 
   7   6   3       62.74       54.83      1.25 o 
   8   6   3       15.97       13.74      0.99 o 
   9   6   3       15.45       12.54      0.59 o 
  10   6   3        8.20        7.15      0.51 o 
  11   6   3        0.27        0.16      0.29 o 
  -9   7   3        5.71        7.30      0.57 o 
  -8   7   3        5.44        7.31      0.78 o 
  -7   7   3       51.29       57.44      1.87 o 
  -6   7   3       53.53       50.30      2.18 o 
  -5   7   3      104.99      106.32      1.70 o 
  -4   7   3      156.06      141.31      3.66 o 
  -3   7   3       44.27       42.68      0.96 o 
  -2   7   3        9.20       10.01      0.47 o 
  -1   7   3        8.09        6.13      0.42 o 
   0   7   3      556.56      594.58      7.86 o 
   1   7   3      276.47      306.09      4.18 o 
   2   7   3      124.84      120.90      1.80 o 
   3   7   3        1.89        0.42      0.12 o 
   4   7   3       76.25       73.82      1.22 o 
   5   7   3       94.04       93.79      1.95 o 
   6   7   3        2.81        2.17      0.21 o 
   7   7   3       60.93       58.02      1.32 o 
   8   7   3       55.07       49.79      1.25 o 
   9   7   3        3.26        2.69      0.52 o 
  10   7   3       26.04       25.63      0.92 o 
  11   7   3        0.67        1.02      0.32 o 
  -9   8   3        9.29       10.68      0.73 o 
  -8   8   3       72.59       82.69      1.95 o 
  -7   8   3        4.14        4.52      0.44 o 
  -6   8   3       15.63       13.68      0.66 o 
  -5   8   3        0.01        0.10      0.18 o 
  -4   8   3      234.57      250.50      3.52 o 
  -3   8   3        0.00        0.14      0.18 o 
  -2   8   3        6.01        4.83      0.36 o 
  -1   8   3      137.97      138.74      2.75 o 
   0   8   3      171.49      190.36      2.72 o 
   1   8   3     1221.37     1230.79     16.08 o 
   2   8   3        8.81        8.72      0.64 o 
   3   8   3       13.33       11.34      0.38 o 
   4   8   3       69.17       68.14      1.18 o 
   5   8   3      148.16      138.41      2.39 o 
   6   8   3      151.87      153.02      2.60 o 
   7   8   3       41.21       37.43      1.03 o 
   8   8   3        3.72        3.56      0.37 o 
   9   8   3       69.66       74.62      1.82 o 
  10   8   3       33.87       31.80      2.08 o 
  11   8   3        4.49        3.95      0.62 o 
  -8   9   3        6.46        6.86      0.73 o 
  -7   9   3       26.31       27.54      1.35 o 
  -6   9   3       48.10       53.74      1.97 o 
  -5   9   3        5.78        5.48      0.62 o 
  -4   9   3       73.67       76.33      2.55 o 
  -3   9   3        2.47        3.00      0.26 o 
  -2   9   3      128.70      125.51      3.17 o 
  -1   9   3       25.69       19.25      0.67 o 
   0   9   3      455.71      453.54      6.12 o 
   1   9   3       57.57       56.93      1.31 o 
   2   9   3       22.07       18.45      0.52 o 
   3   9   3       37.83       36.00      0.76 o 
   4   9   3       31.78       30.72      0.88 o 
   5   9   3      181.90      185.23      2.74 o 
   6   9   3      180.39      165.29      3.12 o 
   7   9   3       32.54       27.61      0.88 o 
   8   9   3        2.90        2.19      0.37 o 
   9   9   3        5.91        4.84      0.52 o 
  10   9   3        0.62        0.53      0.32 o 
  -6  10   3        0.06        0.21      0.42 o 
  -5  10   3       68.16       73.19      3.17 o 
  -4  10   3       15.19       14.09      1.04 o 
  -3  10   3      149.43      149.31      2.83 o 
  -2  10   3       10.95        7.43      0.36 o 
  -1  10   3        0.03       -0.10      0.20 o 
   0  10   3        5.36        4.47      0.30 o 
   1  10   3       53.33       47.61      2.03 o 
   2  10   3      183.39      177.52      2.64 o 
   3  10   3        4.07        3.56      0.60 o 
   4  10   3      106.82      103.90      1.70 o 
   5  10   3      151.71      146.70      2.28 o 
   6  10   3       38.05       32.13      0.96 o 
   7  10   3       33.25       32.64      1.03 o 
   8  10   3        4.82        5.18      1.14 o 
   9  10   3       23.46       23.62      1.40 o 
  -7  11   3       42.89       49.06      2.08 o 
  -6  11   3        0.00       -0.42      0.42 o 
  -5  11   3        0.07       -0.05      0.29 o 
  -4  11   3       13.16       12.43      0.83 o 
  -3  11   3       26.38       26.67      0.88 o 
  -2  11   3       62.98       59.86      1.82 o 
  -1  11   3        2.28        3.64      0.34 o 
   0  11   3        8.20        7.35      0.36 o 
   1  11   3       12.89       12.55      0.48 o 
   2  11   3       92.15       87.33      1.50 o 
   3  11   3       31.92       28.34      0.87 o 
   4  11   3       11.64       12.59      0.52 o 
   5  11   3        0.03        0.13      0.19 o 
   6  11   3        4.85        4.22      0.44 o 
   7  11   3        2.19        1.09      0.37 o 
   8  11   3       40.68       45.39      1.32 o 
  -6  12   3        3.59        3.85      0.73 o 
  -5  12   3        0.19        0.42      0.31 o 
  -4  12   3        2.27        2.94      0.40 o 
  -3  12   3       17.31       17.05      0.73 o 
  -2  12   3        3.71        3.44      0.37 o 
  -1  12   3       70.01       67.68      2.81 o 
   0  12   3       19.23       22.18      0.87 o 
   1  12   3        0.90        0.49      0.24 o 
   2  12   3        0.68        0.22      0.19 o 
   3  12   3        1.02        0.88      0.29 o 
   4  12   3       25.63       25.66      0.72 o 
   5  12   3       27.07       26.53      0.76 o 
   6  12   3       11.71       11.45      0.66 o 
   7  12   3        0.11        0.00      0.29 o 
  -4  13   3        2.38        2.06      0.40 o 
  -3  13   3       17.99       19.77      1.56 o 
  -2  13   3       20.24       22.15      1.20 o 
  -1  13   3      100.17      107.36      2.31 o 
   0  13   3       28.50       32.00      1.09 o 
   1  13   3        3.89        3.33      0.34 o 
   2  13   3        0.32        0.28      0.24 o 
   3  13   3        0.03       -0.21      0.21 o 
   4  13   3        2.45        2.87      0.44 o 
   5  13   3       18.32       19.09      0.67 o 
   6  13   3        0.00       -0.16      0.29 o 
  -3  14   3        9.14        9.98      0.94 o 
  -2  14   3       13.38       13.82      1.04 o 
  -1  14   3        4.77        6.68      0.55 o 
   0  14   3       20.86       20.08      0.84 o 
   1  14   3       47.06       52.62      1.43 o 
   2  14   3        0.08        0.32      0.26 o 
   3  14   3        0.44        0.28      0.24 o 
   4  14   3       13.05       12.78      0.73 o 
  -1 -13   4        0.37        0.83      0.52 o 
   0 -13   4        1.24        1.35      0.37 o 
   1 -13   4        6.55        6.57      0.55 o 
   2 -13   4        2.46        0.73      0.52 o 
  -4 -12   4        3.64        3.95      0.62 o 
  -3 -12   4       17.50       19.75      1.25 o 
  -2 -12   4        0.24        0.21      0.42 o 
  -1 -12   4       21.55       24.46      1.61 o 
   0 -12   4        3.13        3.99      0.44 o 
   1 -12   4        1.38        1.98      0.37 o 
   2 -12   4        0.13        0.10      0.29 o 
   3 -12   4       56.03       61.10      3.43 o 
   4 -12   4       26.33       28.80      1.77 o 
   5 -12   4        0.10       -0.07      0.32 o 
  -5 -11   4        2.90        5.46      0.51 o 
  -4 -11   4       20.06       18.15      1.14 o 
  -3 -11   4       13.47       11.40      0.62 o 
  -2 -11   4       25.48       26.58      0.92 o 
  -1 -11   4        4.64        5.67      0.44 o 
   0 -11   4        0.81        0.78      0.36 o 
   1 -11   4        0.66        0.99      0.42 o 
   2 -11   4       46.76       46.86      1.28 o 
   3 -11   4       40.27       38.28      1.14 o 
   4 -11   4       36.65       38.21      1.14 o 
   5 -11   4       41.11       41.32      2.55 o 
   6 -11   4       14.87       13.03      0.73 o 
   7 -11   4        3.93        3.22      0.62 o 
  -6 -10   4        0.21        0.21      0.29 o 
  -5 -10   4        0.77        0.36      0.47 o 
  -4 -10   4        4.95        4.69      0.73 o 
  -3 -10   4        0.20        0.26      0.29 o 
  -2 -10   4        3.94        4.97      0.32 o 
  -1 -10   4        0.06       -0.10      0.22 o 
   0 -10   4        0.10        0.05      0.22 o 
   1 -10   4        1.05        1.09      0.29 o 
   2 -10   4        0.98        0.99      0.29 o 
   3 -10   4      209.80      205.83      3.82 o 
   4 -10   4       77.02       75.55      2.03 o 
   5 -10   4        1.34        1.18      0.32 o 
   6 -10   4        0.35        0.31      0.29 o 
   7 -10   4       82.77       83.24      1.95 o 
   8 -10   4        4.93        4.75      0.62 o 
  -7  -9   4        0.72        1.48      0.47 o 
  -6  -9   4        1.12        1.62      0.37 o 
  -5  -9   4       27.82       26.96      0.92 o 
  -4  -9   4       11.99       11.47      0.62 o 
  -3  -9   4        9.43        8.84      0.51 o 
  -2  -9   4        1.33        0.87      0.19 o 
  -1  -9   4       22.25       21.74      0.58 o 
   0  -9   4       44.75       42.95      1.14 o 
   1  -9   4       64.13       59.77      1.40 o 
   2  -9   4        0.04        0.40      0.25 o 
   3  -9   4       15.71       17.70      1.20 o 
   4  -9   4       36.31       36.97      1.06 o 
   5  -9   4        5.53        5.53      0.44 o 
   6  -9   4      120.78      115.22      2.39 o 
   7  -9   4       23.16       25.94      1.72 o 
   8  -9   4        5.26        3.07      0.44 o 
  -8  -8   4        0.72        1.66      0.52 o 
  -7  -8   4       19.80       21.73      0.88 o 
  -6  -8   4        1.50        2.00      0.37 o 
  -5  -8   4        0.78        0.73      0.29 o 
  -4  -8   4        3.12        4.43      0.37 o 
  -3  -8   4       43.52       40.17      1.06 o 
  -2  -8   4      120.98      111.79      1.78 o 
  -1  -8   4       27.26       28.74      0.68 o 
   0  -8   4      384.74      364.92      5.02 o 
   1  -8   4       11.78        9.01      0.47 o 
   2  -8   4        9.98        7.17      0.44 o 
   3  -8   4       22.52       18.26      0.66 o 
   4  -8   4        9.26        8.90      0.63 o 
   5  -8   4        6.22        3.91      0.30 o 
   6  -8   4       54.76       50.17      1.18 o 
   7  -8   4       84.27       82.32      1.48 o 
   8  -8   4        0.40       -0.03      0.21 o 
   9  -8   4       15.23       16.74      0.73 o 
  10  -8   4        3.55        5.92      0.73 o 
  -8  -7   4        9.74       10.61      0.66 o 
  -7  -7   4        4.72        5.02      0.44 o 
  -6  -7   4       12.73       13.65      0.62 o 
  -5  -7   4        0.87        1.02      0.25 o 
  -4  -7   4      260.57      265.40      4.67 o 
  -3  -7   4       23.88       16.80      0.62 o 
  -2  -7   4       17.85       20.10      0.52 o 
  -1  -7   4       58.26       52.70      1.69 o 
   0  -7   4        9.69        8.38      0.28 o 
   1  -7   4      163.91      157.90      1.97 o 
   2  -7   4        2.28        3.62      0.40 o 
   3  -7   4      138.78      145.28      2.16 o 
   4  -7   4        5.37        4.13      0.28 o 
   5  -7   4       73.84       71.43      1.26 o 
   6  -7   4       46.08       40.14      0.86 o 
   7  -7   4       11.76       13.69      0.48 o 
   8  -7   4        8.83        8.45      0.51 o 
   9  -7   4       16.48       15.47      0.70 o 
  10  -7   4        0.12        0.16      0.36 o 
  -9  -6   4        0.37        0.42      0.52 o 
  -8  -6   4        9.16        9.82      0.59 o 
  -7  -6   4       51.42       55.77      1.77 o 
  -6  -6   4        0.34        0.22      0.26 o 
  -5  -6   4      163.40      170.61      3.16 o 
  -4  -6   4        0.48        0.00      0.18 o 
  -3  -6   4       23.94       18.81      0.50 o 
  -2  -6   4      400.80      404.21      6.74 o 
  -1  -6   4      595.84      604.11      6.94 o 
   0  -6   4      153.12      161.73      2.00 o 
   1  -6   4       12.67       13.30      0.32 o 
   2  -6   4       30.62       32.80      1.21 o 
   3  -6   4       60.70       60.11      1.04 o 
   4  -6   4       38.99       38.50      0.76 o 
   5  -6   4       11.17       11.77      0.47 o 
   6  -6   4       68.58       62.68      1.14 o 
   7  -6   4        7.74        7.80      0.59 o 
   8  -6   4       30.80       30.61      0.76 o 
   9  -6   4        0.25        0.78      0.29 o 
  10  -6   4       15.96       15.75      0.73 o 
  11  -6   4        1.33        2.29      0.62 o 
  -9  -5   4        8.58        9.43      0.83 o 
  -8  -5   4       13.98       14.20      0.66 o 
  -7  -5   4       27.73       32.36      0.80 o 
  -6  -5   4       53.69       56.01      1.10 o 
  -5  -5   4      368.92      374.95      5.18 o 
  -4  -5   4        6.37        6.55      0.44 o 
  -3  -5   4      260.76      264.21      3.54 o 
  -2  -5   4        0.55       -0.10      0.10 o 
  -1  -5   4      279.07      292.41      3.46 o 
   0  -5   4        4.08        5.79      0.32 o 
   1  -5   4       15.16       17.70      0.35 o 
   2  -5   4      380.18      390.86      4.52 o 
   3  -5   4      340.80      391.64      6.50 o 
   4  -5   4      304.74      298.12      4.10 o 
   5  -5   4       24.86       26.38      0.69 o 
   6  -5   4       44.38       47.96      0.92 o 
   7  -5   4      335.78      318.62      4.46 o 
   8  -5   4        0.49        0.61      0.22 o 
   9  -5   4      110.11      100.61      2.13 o 
  10  -5   4        4.64        5.49      0.99 o 
  11  -5   4        0.66        0.69      0.32 o 
  -9  -4   4        0.35        0.35      0.24 o 
  -8  -4   4        1.47        1.85      0.28 o 
  -7  -4   4        0.05        0.38      0.24 o 
  -6  -4   4      296.73      285.57      4.06 o 
  -5  -4   4       65.22       59.66      1.10 o 
  -4  -4   4        0.61        0.28      0.18 o 
  -3  -4   4       23.67       21.73      0.48 o 
  -2  -4   4        2.85        5.46      0.21 o 
  -1  -4   4      262.86      268.06      3.16 o 
   0  -4   4      109.28      141.36      1.73 o 
   1  -4   4      368.60      385.56      4.44 o 
   2  -4   4      578.94      619.83      7.07 o 
   3  -4   4      333.67      360.40      5.92 o 
   4  -4   4       16.55       18.17      0.67 o 
   5  -4   4       92.88       86.20      1.54 o 
   6  -4   4       31.13       37.13      1.11 o 
   7  -4   4       55.05       53.39      1.22 o 
   8  -4   4       74.83       65.89      1.45 o 
   9  -4   4       12.06        8.47      0.51 o 
  10  -4   4        0.38        0.62      0.52 o 
  11  -4   4        3.43        2.45      0.44 o 
 -10  -3   4        2.99        2.70      0.39 o 
  -9  -3   4       37.80       41.79      0.98 o 
  -8  -3   4        0.00        0.10      0.19 o 
  -7  -3   4        3.62        4.80      0.32 o 
  -6  -3   4      161.78      149.34      2.28 o 
  -5  -3   4       54.49       48.54      0.92 o 
  -4  -3   4      450.81      418.24      5.66 o 
  -3  -3   4       72.54       76.04      1.01 o 
  -2  -3   4       67.01       78.81      1.03 o 
  -1  -3   4       61.68       49.19      0.98 o 
   0  -3   4      766.16      740.14      8.38 o 
   1  -3   4      203.44      204.35      2.40 o 
   2  -3   4       79.01       76.92      0.99 o 
   3  -3   4        0.14        0.94      0.12 o 
   4  -3   4       76.35      100.40      1.50 o 
   5  -3   4        4.33        4.40      0.45 o 
   6  -3   4      189.08      166.77      6.02 o 
   7  -3   4        4.35        3.96      0.24 o 
   8  -3   4        0.63        0.10      0.18 o 
   9  -3   4        2.96        3.28      0.37 o 
  10  -3   4       26.29       23.40      0.84 o 
  11  -3   4        9.22        8.45      0.59 o 
 -10  -2   4        2.87        3.11      0.36 o 
  -9  -2   4        4.90        4.36      0.36 o 
  -8  -2   4       21.19       22.88      0.66 o 
  -7  -2   4       24.29       24.23      0.66 o 
  -6  -2   4       72.41       69.66      1.42 o 
  -5  -2   4       93.79       90.53      1.67 o 
  -4  -2   4       23.09       19.20      0.55 o 
  -3  -2   4        0.15        0.19      0.08 o 
  -2  -2   4      180.62      167.57      2.01 o 
  -1  -2   4      495.54      569.14      6.47 o 
   0  -2   4      133.09      122.63      1.48 o 
   1  -2   4        7.24        3.94      0.14 o 
   2  -2   4       34.71       31.95      0.45 o 
   3  -2   4      512.12      536.82      6.11 o 
   4  -2   4      473.52      457.67      6.10 o 
   5  -2   4      727.80      738.72      9.72 o 
   6  -2   4        1.00        0.77      0.18 o 
   7  -2   4      147.77      141.58      2.12 o 
   8  -2   4        5.47        8.01      0.38 o 
   9  -2   4        3.62        3.28      0.37 o 
  10  -2   4       94.85       85.04      1.87 o 
  11  -2   4       10.62       12.96      0.66 o 
  12  -2   4       29.56       31.98      1.14 o 
 -10  -1   4        1.48        2.47      0.40 o 
  -9  -1   4        4.99        5.52      0.38 o 
  -8  -1   4       62.92       65.11      1.26 o 
  -7  -1   4       86.05       79.67      1.38 o 
  -6  -1   4      329.86      313.54      4.38 o 
  -5  -1   4       12.62       14.89      0.44 o 
  -4  -1   4       14.00       15.97      0.44 o 
  -3  -1   4        4.22        2.36      0.12 o 
  -2  -1   4      323.13      329.76      3.82 o 
  -1  -1   4     2616.59     2940.29     32.85 o 
   0  -1   4      115.81      101.91      1.23 o 
   1  -1   4       35.30       45.52      0.68 o 
   2  -1   4       94.88       99.31      1.19 o 
   3  -1   4       20.72       29.36      0.60 o 
   4  -1   4       61.66       48.67      0.65 o 
   5  -1   4      985.32     1052.34     11.87 o 
   6  -1   4     1452.47     1498.42     16.83 o 
   7  -1   4      204.62      228.51      3.22 o 
   8  -1   4      166.73      156.22      2.94 o 
   9  -1   4       21.70       22.82      0.77 o 
  10  -1   4       12.95       13.63      0.66 o 
  11  -1   4       10.78       10.36      0.83 o 
  12  -1   4       17.43       21.64      0.92 o 
 -10   0   4        0.55        1.20      0.37 o 
  -9   0   4        1.22        2.54      0.30 o 
  -8   0   4       42.13       37.56      0.89 o 
  -7   0   4        0.43        0.08      0.19 o 
  -6   0   4        2.52        2.00      0.24 o 
  -5   0   4       54.27       55.37      1.43 o 
  -4   0   4      184.93      190.78      2.70 o 
  -3   0   4       81.49       76.29      1.00 o 
  -2   0   4      745.60      899.77     11.25 o 
  -1   0   4     1577.31     1608.78     18.03 o 
   0   0   4       92.83       85.87      1.13 o 
   1   0   4       45.72       52.95      0.76 o 
   2   0   4        2.77        2.34      0.10 o 
   3   0   4      836.33      895.96     10.08 o 
   4   0   4     1586.47     1634.82     18.30 o 
   5   0   4      733.84      755.40      8.56 o 
   6   0   4      973.15      970.01     10.96 o 
   7   0   4       32.79       27.75      0.86 o 
   8   0   4        0.25        0.62      0.22 o 
   9   0   4      122.77      109.26      2.20 o 
  10   0   4        3.47        2.71      0.37 o 
  11   0   4        0.55        0.16      0.29 o 
  12   0   4       18.33       17.21      0.81 o 
 -10   1   4        1.14        1.91      0.40 o 
  -9   1   4       22.03       23.26      0.70 o 
  -8   1   4       11.51       11.11      0.54 o 
  -7   1   4       92.34       82.44      1.77 o 
  -6   1   4        0.03       -0.18      0.18 o 
  -5   1   4        0.92        2.68      0.31 o 
  -4   1   4        2.39        3.57      0.21 o 
  -3   1   4       20.08       18.17      0.36 o 
  -2   1   4      872.99      990.73     11.16 o 
  -1   1   4        1.62        1.00      0.08 o 
   0   1   4     1485.78     1533.14     22.67 o 
   1   1   4     2242.99     2317.49     29.74 o 
   3   1   4      501.26      503.20      5.70 o 
   4   1   4      542.45      613.53      6.96 o 
   5   1   4      144.45      166.89      2.00 o 
   6   1   4      337.40      350.39      4.06 o 
   7   1   4      269.67      276.11      8.45 o 
   8   1   4      245.49      239.06      3.58 o 
   9   1   4        5.78        4.14      0.37 o 
  10   1   4        2.10        1.57      0.29 o 
  11   1   4       13.81       14.19      0.66 o 
  12   1   4        5.63        6.50      0.55 o 
 -10   2   4        7.72        7.57      1.04 o 
  -9   2   4       12.06       10.79      0.50 o 
  -8   2   4        4.15        2.71      0.30 o 
  -7   2   4       40.77       39.61      1.74 o 
  -6   2   4      216.87      213.92      3.10 o 
  -5   2   4        7.50        6.88      0.32 o 
  -4   2   4      109.29      118.15      1.50 o 
  -3   2   4      354.97      382.16      4.42 o 
  -2   2   4      188.38      177.96      2.12 o 
  -1   2   4      296.44      296.13      3.42 o 
   0   2   4      781.71      795.13     10.30 o 
   1   2   4      159.05      170.63      2.09 o 
   2   2   4       23.79       25.16      0.36 o 
   3   2   4     1823.17     1961.85     21.95 o 
   4   2   4      148.79      160.33      1.91 o 
   5   2   4       55.37       62.42      0.86 o 
   6   2   4      359.56      367.58      4.29 o 
   7   2   4       14.34       12.29      0.35 o 
   8   2   4       23.96       29.17      0.84 o 
   9   2   4       40.38       35.12      1.77 o 
  10   2   4        4.84        5.67      0.44 o 
  11   2   4        5.79        5.63      0.57 o 
  12   2   4       16.35       18.43      0.81 o 
 -10   3   4        4.99        5.72      0.73 o 
  -9   3   4       46.25       43.34      1.66 o 
  -8   3   4       31.03       32.95      0.83 o 
  -7   3   4      203.48      203.51      3.00 o 
  -6   3   4        0.15        0.04      0.19 o 
  -5   3   4       85.79       87.39      2.13 o 
  -4   3   4      119.00      138.67      1.74 o 
  -3   3   4      120.09      127.06      1.58 o 
  -2   3   4      142.25      169.51      2.03 o 
  -1   3   4       71.20       97.60      1.21 o 
   0   3   4      322.28      426.75      4.87 o 
   1   3   4     1296.91     1370.16     15.37 o 
   2   3   4      808.24      819.30      9.22 o 
   3   3   4     1081.02     1129.17     12.68 o 
   4   3   4       76.97       94.84      1.20 o 
   5   3   4       18.17       19.86      0.36 o 
   6   3   4       87.09       81.87      1.09 o 
   7   3   4       92.31       90.81      1.23 o 
   8   3   4        6.44        4.79      0.28 o 
   9   3   4       24.15       22.53      0.58 o 
  10   3   4        2.82        3.65      0.47 o 
  11   3   4        0.72        1.10      0.29 o 
  12   3   4       15.46       17.20      1.61 o 
 -10   4   4        2.60        1.97      0.62 o 
  -9   4   4        9.07        8.94      0.59 o 
  -8   4   4        0.68        0.47      0.29 o 
  -7   4   4        2.74        3.86      0.30 o 
  -6   4   4       83.15       83.70      1.61 o 
  -5   4   4        5.34        5.68      0.32 o 
  -4   4   4      487.90      512.05      6.80 o 
  -3   4   4      150.92      155.04      1.91 o 
  -2   4   4      356.37      439.55      5.05 o 
  -1   4   4      146.79      174.80      2.08 o 
   0   4   4     4461.94     5170.66     57.68 o 
   1   4   4       71.23       76.23      0.96 o 
   3   4   4      315.97      312.15      3.61 o 
   4   4   4      317.87      338.46      3.92 o 
   5   4   4       17.15       21.48      0.50 o 
   6   4   4        0.81        0.92      0.15 o 
   7   4   4      131.07      140.38      2.03 o 
   8   4   4       47.57       41.10      0.84 o 
   9   4   4       44.17       42.69      0.88 o 
  10   4   4       85.35       90.24      2.04 o 
  11   4   4        1.49        1.73      0.37 o 
  12   4   4        1.11        0.83      0.52 o 
  -9   5   4        0.00       -0.05      0.29 o 
  -8   5   4       14.20       16.89      1.25 o 
  -7   5   4       98.51      105.87      2.17 o 
  -6   5   4      117.95      118.04      2.34 o 
  -5   5   4      124.37      127.45      1.96 o 
  -4   5   4      120.81      129.44      1.67 o 
  -3   5   4       22.95       15.91      0.36 o 
  -2   5   4       30.78       32.30      0.52 o 
  -1   5   4       57.55       73.52      0.99 o 
   0   5   4      543.96      627.66      8.26 o 
   1   5   4      477.50      484.47      5.53 o 
   2   5   4      499.85      602.02      6.85 o 
   3   5   4      122.99      125.72      1.53 o 
   4   5   4        8.88       10.48      0.24 o 
   5   5   4        3.84        4.97      0.19 o 
   6   5   4       47.76       48.11      0.75 o 
   7   5   4        3.14        1.89      0.17 o 
   8   5   4      115.62      112.72      2.56 o 
   9   5   4       14.62       13.05      0.59 o 
  10   5   4        4.72        4.61      0.44 o 
  11   5   4        7.52        6.18      0.52 o 
  -9   6   4        2.42        2.46      0.57 o 
  -8   6   4        4.72        4.11      0.44 o 
  -7   6   4       19.13       18.68      0.88 o 
  -6   6   4        2.42        2.71      0.30 o 
  -5   6   4       15.86       15.15      0.50 o 
  -4   6   4       13.67        9.56      0.32 o 
  -3   6   4       96.36      100.58      1.32 o 
  -2   6   4        7.38        8.33      0.53 o 
  -1   6   4      388.21      425.13      4.91 o 
   0   6   4      401.35      390.11      4.51 o 
   1   6   4     1668.80     1831.86     28.67 o 
   2   6   4      117.80      108.32      1.37 o 
   3   6   4      203.10      204.62      2.78 o 
   4   6   4      123.63      118.90      1.78 o 
   5   6   4       95.58      101.78      1.56 o 
   6   6   4       20.45       17.45      0.46 o 
   7   6   4       13.60       12.73      0.51 o 
   8   6   4        5.66        3.27      0.29 o 
   9   6   4       33.91       30.18      0.92 o 
  10   6   4        5.35        4.73      0.44 o 
  11   6   4        0.02       -0.36      0.36 o 
  -9   7   4        1.43        1.96      0.40 o 
  -8   7   4       53.45       60.16      1.97 o 
  -7   7   4       17.59       18.31      1.30 o 
  -6   7   4        0.16        0.62      0.29 o 
  -5   7   4       79.62       78.60      1.17 o 
  -4   7   4       45.09       45.98      0.77 o 
  -3   7   4      192.34      186.70      8.27 o 
  -2   7   4       17.76       14.59      0.35 o 
  -1   7   4        2.26        3.23      0.18 o 
   0   7   4        1.44        1.60      0.14 o 
   1   7   4      278.25      264.18      3.62 o 
   2   7   4      205.74      218.33      3.75 o 
   3   7   4      568.02      574.78     18.55 o 
   4   7   4       25.17       25.92      0.58 o 
   5   7   4        1.58        2.05      0.19 o 
   6   7   4        9.84        9.45      0.52 o 
   7   7   4        0.06        0.26      0.26 o 
   8   7   4        0.38        0.55      0.25 o 
   9   7   4        0.05        0.07      0.25 o 
  10   7   4        2.87        2.81      0.40 o 
  11   7   4        2.80        2.42      0.40 o 
  -8   8   4        3.92        3.91      0.68 o 
  -7   8   4       57.64       63.63      1.58 o 
  -6   8   4        3.38        5.20      0.44 o 
  -5   8   4       19.13       19.34      0.56 o 
  -4   8   4        0.70        1.45      0.42 o 
  -3   8   4        2.95        3.13      0.24 o 
  -2   8   4       30.37       26.21      0.71 o 
  -1   8   4       11.07       11.20      0.36 o 
   0   8   4      909.93      926.15     12.18 o 
   1   8   4      354.61      358.53      4.88 o 
   2   8   4       10.30       10.37      0.61 o 
   3   8   4       26.61       26.71      0.60 o 
   4   8   4       62.47       62.53      1.10 o 
   5   8   4       50.60       43.71      0.84 o 
   6   8   4        0.05       -0.15      0.15 o 
   7   8   4       60.80       61.08      1.56 o 
   8   8   4       55.34       54.36      1.32 o 
   9   8   4       21.29       20.39      0.81 o 
  10   8   4        2.03        2.53      0.40 o 
  11   8   4       13.92       15.28      1.04 o 
  -8   9   4       25.09       26.92      1.35 o 
  -7   9   4        7.92       10.29      0.94 o 
  -6   9   4        2.99        3.53      0.52 o 
  -5   9   4       29.32       29.00      0.92 o 
  -4   9   4        2.48        2.77      0.32 o 
  -3   9   4        0.29        0.38      0.19 o 
  -2   9   4      242.97      239.82      3.40 o 
  -1   9   4       57.16       57.07      1.02 o 
   0   9   4      184.01      187.20      4.57 o 
   1   9   4      350.17      353.26      4.84 o 
   2   9   4       14.62       17.07      0.48 o 
   3   9   4      121.04      125.26      2.75 o 
   4   9   4      356.56      348.55      4.82 o 
   5   9   4       79.99       78.01      1.36 o 
   6   9   4       27.32       28.42      0.97 o 
   7   9   4       29.68       28.22      0.88 o 
   8   9   4        0.00       -0.21      0.22 o 
   9   9   4        0.23        0.42      0.31 o 
  10   9   4        2.72        1.56      0.37 o 
  -6  10   4        9.65        9.87      0.83 o 
  -5  10   4        0.02       -0.10      0.25 o 
  -4  10   4       69.42       74.92      2.49 o 
  -3  10   4      125.56      124.16      2.46 o 
  -2  10   4       37.40       32.92      0.97 o 
  -1  10   4       18.29       17.25      0.52 o 
   0  10   4        6.97        6.79      0.36 o 
   1  10   4        8.10        7.02      0.36 o 
   2  10   4      129.41      133.51      2.06 o 
   3  10   4       47.55       42.89      1.10 o 
   4  10   4       69.88       71.41      1.44 o 
   5  10   4        4.03        3.33      0.32 o 
   6  10   4       14.96       15.06      0.52 o 
   7  10   4        1.16        1.07      0.42 o 
   8  10   4       35.92       40.75      1.51 o 
   9  10   4        2.11        2.36      0.42 o 
  -6  11   4        2.78        3.74      0.62 o 
  -5  11   4        1.71        2.40      0.37 o 
  -4  11   4       23.48       24.33      1.20 o 
  -3  11   4        4.31        4.83      0.44 o 
  -2  11   4        9.90        9.07      0.42 o 
  -1  11   4       26.47       27.08      0.68 o 
   0  11   4        8.61        6.91      0.48 o 
   1  11   4        0.70        0.31      0.18 o 
   2  11   4        6.09        6.31      0.36 o 
   3  11   4       11.89        9.88      0.44 o 
   4  11   4      164.71      166.62      2.56 o 
   5  11   4       34.31       33.65      0.82 o 
   6  11   4        6.92        6.92      0.51 o 
   7  11   4       26.27       24.46      0.94 o 
   8  11   4        1.35        1.14      0.37 o 
   9  11   4        3.29        2.91      0.62 o 
  -5  12   4        2.60        3.95      0.44 o 
  -4  12   4       13.68       12.06      0.66 o 
  -3  12   4        0.70        0.52      0.29 o 
  -2  12   4        5.12        4.04      0.62 o 
  -1  12   4        7.42        8.80      0.42 o 
   0  12   4       17.06       15.99      0.54 o 
   1  12   4        0.48        0.42      0.24 o 
   2  12   4        0.14       -0.01      0.19 o 
   3  12   4       31.89       27.38      0.72 o 
   4  12   4       18.55       20.62      0.64 o 
   5  12   4       50.68       51.16      1.08 o 
   6  12   4        0.85        1.14      0.37 o 
   7  12   4       16.85       16.34      0.73 o 
   8  12   4       23.29       24.32      1.35 o 
  -4  13   4        4.01        4.35      0.62 o 
  -3  13   4        0.08        0.00      0.29 o 
  -2  13   4       19.89       20.18      0.81 o 
  -1  13   4       39.43       38.59      2.03 o 
   0  13   4        5.27        5.76      0.40 o 
   1  13   4        6.75        6.63      0.53 o 
   2  13   4       10.65       10.81      0.59 o 
   3  13   4       11.13       12.79      0.88 o 
   4  13   4       44.43       47.29      1.94 o 
   5  13   4        2.85        4.15      0.38 o 
   6  13   4       32.24       33.63      1.10 o 
  -2  14   4        4.45        3.53      0.62 o 
  -1  14   4        0.26        0.58      0.32 o 
   0  14   4       15.73       15.23      0.73 o 
   1  14   4       15.57       19.00      0.64 o 
   2  14   4        2.60        2.06      0.30 o 
   3  14   4        3.10        4.26      0.44 o 
   4  14   4        2.10        2.34      0.40 o 
   5  14   4        1.25        1.61      0.37 o 
   0 -13   5        7.91       11.33      1.04 o 
  -2 -12   5        0.02        0.52      0.52 o 
  -1 -12   5        6.23        5.15      0.51 o 
   0 -12   5       19.13       18.38      0.81 o 
   1 -12   5        8.16       10.13      0.66 o 
   2 -12   5        9.29        8.10      0.59 o 
   3 -12   5        2.82        2.44      0.44 o 
   4 -12   5        0.30       -0.16      0.29 o 
  -4 -11   5       23.78       26.47      1.25 o 
  -3 -11   5        7.27        5.67      0.47 o 
  -2 -11   5       32.16       38.04      1.66 o 
  -1 -11   5        2.51        4.79      0.44 o 
   0 -11   5        8.51       10.14      0.59 o 
   1 -11   5       32.17       31.50      1.03 o 
   2 -11   5        0.42        0.36      0.29 o 
   3 -11   5        5.95        4.32      0.52 o 
   4 -11   5       28.38       27.61      1.14 o 
   5 -11   5       44.74       47.60      1.36 o 
   6 -11   5        4.78        3.62      0.44 o 
  -5 -10   5        4.16        3.92      0.52 o 
  -4 -10   5        6.96        5.69      0.47 o 
  -3 -10   5        0.11        0.42      0.29 o 
  -2 -10   5       43.00       53.68      1.77 o 
  -1 -10   5       47.29       41.43      1.14 o 
   0 -10   5        3.56        3.57      0.57 o 
   1 -10   5       12.60       13.25      0.62 o 
   2 -10   5        6.94        4.63      0.44 o 
   3 -10   5      168.26      164.41      3.20 o 
   4 -10   5        7.25        6.30      0.47 o 
   5 -10   5       29.94       30.84      1.03 o 
   6 -10   5       24.04       26.20      0.96 o 
   7 -10   5       36.52       42.29      1.28 o 
   8 -10   5        1.10        1.77      0.52 o 
  -6  -9   5        1.16        0.61      0.57 o 
  -5  -9   5        0.32        0.62      0.29 o 
  -4  -9   5        0.20        0.26      0.29 o 
  -3  -9   5       35.39       38.59      2.65 o 
  -2  -9   5        3.90        1.88      0.29 o 
  -1  -9   5        9.99        8.22      0.38 o 
   0  -9   5       57.92       53.17      1.56 o 
   1  -9   5       42.04       41.59      1.10 o 
   2  -9   5      215.94      204.17      3.75 o 
   3  -9   5        4.31        3.29      0.37 o 
   4  -9   5        4.30        4.80      0.44 o 
   5  -9   5        7.19        5.93      0.44 o 
   6  -9   5       13.26       12.70      0.66 o 
   7  -9   5        5.76        6.10      0.62 o 
   8  -9   5        2.62        2.83      0.40 o 
   9  -9   5        2.39        2.70      0.62 o 
  -7  -8   5        3.47        3.65      0.44 o 
  -6  -8   5       11.04       13.08      0.68 o 
  -5  -8   5        7.66        5.19      0.47 o 
  -4  -8   5       55.41       60.19      1.47 o 
  -3  -8   5        5.29        5.42      0.40 o 
  -2  -8   5       18.41       16.33      0.50 o 
  -1  -8   5       10.11       12.10      0.44 o 
   0  -8   5       12.67       12.73      0.46 o 
   1  -8   5      551.51      544.85      9.07 o 
   2  -8   5       27.80       29.20      1.20 o 
   3  -8   5      117.23      112.58      2.24 o 
   4  -8   5      155.15      142.99      2.54 o 
   5  -8   5       82.47       80.25      1.76 o 
   6  -8   5        3.13        2.28      0.26 o 
   7  -8   5        0.00       -0.20      0.20 o 
   8  -8   5        9.62        8.23      0.42 o 
   9  -8   5        8.12        9.42      0.50 o 
  10  -8   5        7.08        8.94      0.94 o 
  -8  -7   5        5.99        7.17      0.83 o 
  -7  -7   5       33.49       38.25      1.18 o 
  -6  -7   5        0.80        0.85      0.32 o 
  -5  -7   5       43.10       43.61      1.18 o 
  -4  -7   5       12.38       10.13      0.55 o 
  -3  -7   5       55.17       49.06      1.18 o 
  -2  -7   5      145.72      134.51      2.04 o 
  -1  -7   5       44.00       45.45      0.90 o 
   0  -7   5      103.47      101.11      1.38 o 
   1  -7   5       39.52       37.97      0.76 o 
   2  -7   5      170.69      169.68      2.50 o 
   3  -7   5       13.28       15.76      0.48 o 
   4  -7   5      162.81      158.28      2.38 o 
   5  -7   5       70.69       66.05      1.18 o 
   6  -7   5        0.04       -0.22      0.22 o 
   7  -7   5       60.09       54.88      1.08 o 
   8  -7   5        1.18        0.61      0.21 o 
   9  -7   5        4.26        5.83      0.38 o 
  10  -7   5        1.56        1.97      0.40 o 
  -8  -6   5        3.23        4.01      0.44 o 
  -7  -6   5        7.61        9.46      0.59 o 
  -6  -6   5       15.80       17.99      0.73 o 
  -5  -6   5       13.04       13.43      0.62 o 
  -4  -6   5        0.51        1.62      0.23 o 
  -3  -6   5      214.06      206.05      2.98 o 
  -2  -6   5        7.98        8.91      0.31 o 
  -1  -6   5        1.92        1.56      0.16 o 
   0  -6   5       31.35       26.32      0.81 o 
   1  -6   5       56.76       59.20      1.47 o 
   2  -6   5      647.07      646.59     15.91 o 
   3  -6   5       89.03       80.91      1.34 o 
   4  -6   5        6.03        6.03      0.32 o 
   5  -6   5       27.87       24.40      0.60 o 
   6  -6   5      103.51       95.13      1.56 o 
   7  -6   5       36.77       36.67      0.82 o 
   8  -6   5       56.49       50.49      1.02 o 
   9  -6   5       16.93       19.69      0.70 o 
  10  -6   5       16.63       17.11      1.04 o 
  11  -6   5       21.80       29.21      1.56 o 
  -9  -5   5        8.62       10.91      0.94 o 
  -8  -5   5        0.77        0.31      0.29 o 
  -7  -5   5       17.46       18.70      0.85 o 
  -6  -5   5      208.35      206.70      3.10 o 
  -5  -5   5        0.78        0.42      0.18 o 
  -4  -5   5      139.94      135.72      2.08 o 
  -3  -5   5        7.92        8.58      0.43 o 
  -2  -5   5       11.75       12.18      0.32 o 
  -1  -5   5       62.88       73.63      1.03 o 
   0  -5   5      109.96      107.22      1.39 o 
   1  -5   5        8.68       11.16      0.28 o 
   2  -5   5      535.67      561.46      6.44 o 
   3  -5   5       22.14       19.10      0.48 o 
   4  -5   5       20.95       14.22      0.79 o 
   5  -5   5       91.36       85.65      1.38 o 
   6  -5   5       18.51       18.27      0.54 o 
   7  -5   5      110.88       93.89      1.56 o 
   8  -5   5       19.34       20.51      0.85 o 
   9  -5   5        3.87        3.57      0.32 o 
  10  -5   5        4.12        6.25      0.51 o 
  11  -5   5        6.37        7.54      0.59 o 
  -9  -4   5       19.24       21.83      0.74 o 
  -8  -4   5        2.11        2.22      0.30 o 
  -7  -4   5        5.91        4.58      0.34 o 
  -6  -4   5       68.76       61.87      1.16 o 
  -5  -4   5       33.20       31.15      0.74 o 
  -4  -4   5      447.92      457.58      6.20 o 
  -3  -4   5       10.88        9.98      0.42 o 
  -2  -4   5      107.07      116.34      1.49 o 
  -1  -4   5      101.33      104.63      1.54 o 
   0  -4   5      125.45      121.40      1.52 o 
   1  -4   5        0.04        0.34      0.11 o 
   2  -4   5       12.37       16.72      0.35 o 
   3  -4   5       17.28       20.95      0.48 o 
   4  -4   5        4.80        3.89      0.24 o 
   5  -4   5       39.43       36.81      1.39 o 
   6  -4   5       88.61       89.61      1.67 o 
   7  -4   5       73.19       68.02      1.20 o 
   8  -4   5        4.52        5.10      0.32 o 
   9  -4   5       15.40       14.00      0.62 o 
  10  -4   5        1.82        1.87      0.37 o 
  11  -4   5        6.50        6.52      0.55 o 
  -9  -3   5        2.23        3.04      0.36 o 
  -8  -3   5       13.92       13.55      0.54 o 
  -7  -3   5       12.65       14.91      0.54 o 
  -6  -3   5       31.57       25.42      0.72 o 
  -5  -3   5       58.86       58.89      1.31 o 
  -4  -3   5      107.19      101.18      1.60 o 
  -3  -3   5       21.79       25.85      0.56 o 
  -2  -3   5      356.72      384.77      4.46 o 
  -1  -3   5       36.59       35.89      1.02 o 
   0  -3   5       26.04       30.85      0.57 o 
   1  -3   5      193.00      191.14      2.27 o 
   2  -3   5       87.46       84.40      1.08 o 
   3  -3   5      413.35      408.15      5.38 o 
   4  -3   5      193.55      215.18      2.98 o 
   5  -3   5       44.33       44.36      0.82 o 
   6  -3   5        1.05        0.91      0.18 o 
   7  -3   5      102.45      100.56      1.80 o 
   8  -3   5        0.10       -0.10      0.18 o 
   9  -3   5       37.90       32.02      0.96 o 
  10  -3   5        0.74        0.68      0.29 o 
  11  -3   5       12.40       15.14      1.14 o 
  12  -3   5        4.69        5.92      0.73 o 
  -9  -2   5        0.00        0.35      0.43 o 
  -8  -2   5       21.96       19.09      0.62 o 
  -7  -2   5        8.85        6.46      0.47 o 
  -6  -2   5       37.42       30.68      0.86 o 
  -5  -2   5       19.70       13.66      0.46 o 
  -4  -2   5       15.66       19.33      0.71 o 
  -3  -2   5       19.50       14.06      0.40 o 
  -2  -2   5      118.73      106.11      1.36 o 
  -1  -2   5     1093.11     1178.74     13.26 o 
   0  -2   5       14.38       23.44      0.53 o 
   1  -2   5      449.59      457.73      5.24 o 
   2  -2   5      367.66      402.65      4.62 o 
   3  -2   5      574.25      562.46      6.39 o 
   4  -2   5      124.02      140.96      1.72 o 
   5  -2   5        0.90        0.87      0.18 o 
   6  -2   5       37.41       34.83      0.70 o 
   7  -2   5       53.18       51.60      0.96 o 
   8  -2   5       44.00       38.53      1.01 o 
   9  -2   5       96.55       92.16      1.95 o 
  10  -2   5       11.00       10.67      0.59 o 
  11  -2   5        0.24        0.21      0.29 o 
  12  -2   5       32.75       28.92      1.51 o 
 -10  -1   5        0.00       -0.10      0.29 o 
  -9  -1   5        0.24        0.24      0.24 o 
  -8  -1   5        8.18        6.62      0.38 o 
  -7  -1   5       12.75       12.41      0.50 o 
  -6  -1   5        0.22        0.21      0.18 o 
  -5  -1   5        0.01        0.07      0.18 o 
  -4  -1   5       39.97       38.61      0.76 o 
  -3  -1   5      141.47      164.95      2.01 o 
  -2  -1   5      617.70      733.58      8.33 o 
  -1  -1   5        2.65        2.30      0.41 o 
   0  -1   5      188.72      212.55      2.49 o 
   1  -1   5     1808.32     1990.66     22.28 o 
   2  -1   5      673.73      757.10      9.90 o 
   3  -1   5       98.85       97.78      1.21 o 
   4  -1   5      617.29      667.72      7.57 o 
   5  -1   5      130.46      133.16      1.64 o 
   6  -1   5      876.58      947.79     12.44 o 
   7  -1   5       35.24       33.20      0.70 o 
   8  -1   5      648.59      642.18      8.58 o 
   9  -1   5        5.22        4.52      0.37 o 
  10  -1   5        0.03        0.47      0.29 o 
  11  -1   5       36.24       34.52      1.10 o 
  12  -1   5        0.21       -0.09      0.83 o 
 -10   0   5        0.02        0.26      0.47 o 
  -9   0   5        4.12        4.47      0.36 o 
  -8   0   5        0.35        0.17      0.24 o 
  -7   0   5       13.61       13.11      0.48 o 
  -6   0   5       16.65       13.90      0.48 o 
  -5   0   5       51.87       51.83      0.98 o 
  -4   0   5      101.54      118.09      1.78 o 
  -3   0   5       24.77       22.86      0.42 o 
  -2   0   5      129.51      127.89      1.57 o 
  -1   0   5      124.16      150.72      1.79 o 
   0   0   5      285.62      327.10      3.77 o 
   1   0   5     1426.74     1618.19     18.16 o 
   2   0   5      462.54      451.07      5.13 o 
   3   0   5        0.95        1.28      0.11 o 
   4   0   5      910.77     1008.38     11.37 o 
   5   0   5      239.57      237.58      2.80 o 
   6   0   5      230.78      231.01      2.75 o 
   7   0   5        4.39        5.62      0.30 o 
   8   0   5       52.80       45.84      0.90 o 
   9   0   5       10.17        9.99      0.51 o 
  10   0   5       11.20       13.00      0.62 o 
  11   0   5        2.72        1.77      0.37 o 
  12   0   5       11.68       13.57      1.46 o 
 -10   1   5        2.97        3.01      0.62 o 
  -9   1   5       44.32       44.98      1.04 o 
  -8   1   5        4.36        2.76      0.30 o 
  -7   1   5       39.14       39.69      0.88 o 
  -6   1   5      283.53      267.13      3.80 o 
  -5   1   5       29.41       26.55      0.99 o 
  -4   1   5        3.82        2.42      0.21 o 
  -3   1   5       23.41       29.11      0.57 o 
  -2   1   5     1158.35     1300.25     14.63 o 
  -1   1   5        8.62        9.23      0.45 o 
   0   1   5      227.72      232.07      2.81 o 
   1   1   5        2.18        2.88      0.43 o 
   2   1   5       93.89      115.29      1.39 o 
   3   1   5     1722.15     1915.66     21.45 o 
   4   1   5     1191.04     1233.66     13.87 o 
   5   1   5        7.72        7.23      0.22 o 
   6   1   5      462.32      501.37      5.77 o 
   7   1   5        0.01        0.00      0.14 o 
   8   1   5       38.93       32.42      0.86 o 
   9   1   5        4.22        2.57      0.32 o 
  10   1   5       52.76       54.25      1.36 o 
  11   1   5        1.58        0.68      0.29 o 
  12   1   5        4.48        3.65      0.44 o 
  -9   2   5        2.78        2.77      0.32 o 
  -8   2   5        1.28        1.29      0.26 o 
  -7   2   5      202.20      198.07      5.31 o 
  -6   2   5        0.41        0.37      0.21 o 
  -5   2   5      103.32       85.59      1.42 o 
  -4   2   5        7.08        9.23      0.34 o 
  -3   2   5      140.88      161.46      1.97 o 
  -2   2   5      184.39      181.46      2.17 o 
  -1   2   5      244.01      244.90      2.86 o 
   0   2   5      246.45      252.04      3.38 o 
   1   2   5      224.84      219.49      2.94 o 
   2   2   5        0.50        0.62      0.21 o 
   3   2   5      203.79      205.15      2.40 o 
   4   2   5     1727.66     1812.43     20.30 o 
   5   2   5      113.92      128.63      1.58 o 
   6   2   5        1.19        1.05      0.14 o 
   7   2   5      244.98      246.62      5.41 o 
   8   2   5      261.31      250.34      3.52 o 
   9   2   5       55.35       50.89      1.25 o 
  10   2   5        1.44        0.83      0.29 o 
  11   2   5        1.95        1.22      0.32 o 
  12   2   5        5.55        4.46      0.47 o 
  -9   3   5        4.08        4.37      0.62 o 
  -8   3   5       15.46       14.72      0.54 o 
  -7   3   5        5.79        5.98      0.41 o 
  -6   3   5      147.30      137.61      2.77 o 
  -5   3   5        6.11        6.60      0.36 o 
  -4   3   5        6.61        8.30      0.34 o 
  -3   3   5        0.13        0.27      0.11 o 
  -2   3   5       14.86       11.79      0.28 o 
  -1   3   5       12.16        5.10      0.18 o 
   0   3   5      152.84      212.32      3.50 o 
   1   3   5      583.70      629.64      7.87 o 
   2   3   5       24.53       24.32      0.43 o 
   3   3   5      124.55      129.12      1.56 o 
   4   3   5        3.22        5.08      0.19 o 
   5   3   5        9.72       11.91      0.30 o 
   6   3   5       52.27       52.87      0.78 o 
   7   3   5        0.49        0.18      0.16 o 
   8   3   5       86.33       77.63      1.82 o 
   9   3   5       66.39       60.03      1.12 o 
  10   3   5        2.04        3.02      0.37 o 
  11   3   5       11.77       10.34      0.73 o 
  12   3   5        1.86        1.96      0.40 o 
  -8   4   5        4.70        6.52      0.40 o 
  -7   4   5       22.17       25.74      0.68 o 
  -6   4   5       18.87       16.82      0.54 o 
  -5   4   5        4.64        4.75      0.28 o 
  -4   4   5        7.35        9.09      0.31 o 
  -3   4   5       59.73       52.60      0.88 o 
  -2   4   5        1.58        4.66      0.19 o 
  -1   4   5       11.22       10.24      0.25 o 
   0   4   5       19.88       17.47      0.33 o 
   1   4   5       88.31      114.54      1.42 o 
   2   4   5      140.32      151.76      1.82 o 
   3   4   5       60.44       58.11      1.16 o 
   4   4   5       37.77       36.14      0.54 o 
   5   4   5      831.73      849.74      9.64 o 
   6   4   5        3.89        3.28      0.17 o 
   7   4   5        0.51        0.62      0.16 o 
   8   4   5      186.65      186.15      2.72 o 
   9   4   5       12.45       10.65      0.45 o 
  10   4   5        4.40        5.24      0.43 o 
  11   4   5        7.43        7.18      0.68 o 
  12   4   5       32.48       35.55      1.56 o 
  -9   5   5        3.65        5.09      0.73 o 
  -8   5   5        4.29        4.26      0.62 o 
  -7   5   5        2.20        3.10      0.53 o 
  -6   5   5        0.06       -0.19      0.19 o 
  -5   5   5        8.73        6.47      0.42 o 
  -4   5   5       13.73       13.83      0.37 o 
  -3   5   5      173.77      182.24      2.58 o 
  -2   5   5        3.59        5.49      0.22 o 
  -1   5   5       58.78       62.45      0.87 o 
   0   5   5      119.97       99.62      1.27 o 
   1   5   5     1943.47     2104.15     23.58 o 
   2   5   5      150.86      160.67      1.95 o 
   3   5   5       30.98       29.97      0.47 o 
   4   5   5      129.70      135.95      1.69 o 
   5   5   5      248.33      265.32      3.16 o 
   6   5   5      164.18      172.45      2.12 o 
   7   5   5       35.16       32.65      0.60 o 
   8   5   5       33.40       30.47      0.79 o 
   9   5   5        4.54        3.60      0.37 o 
  10   5   5        1.48        0.88      0.29 o 
  11   5   5        8.96        8.32      0.73 o 
  12   5   5        3.79        4.37      0.73 o 
  -8   6   5        0.29       -0.42      0.42 o 
  -7   6   5        1.00        0.57      0.36 o 
  -6   6   5        1.99        1.91      0.26 o 
  -5   6   5      179.13      189.52      5.94 o 
  -4   6   5       66.21       60.54      1.68 o 
  -3   6   5      346.60      352.15      5.15 o 
  -2   6   5        0.95        0.30      0.11 o 
  -1   6   5       46.56       43.85      0.68 o 
   0   6   5      171.82      158.75      1.95 o 
   1   6   5      177.36      207.05      2.48 o 
   3   6   5      399.68      396.15      4.59 o 
   4   6   5       30.26       37.21      0.72 o 
   5   6   5       46.92       40.83      0.78 o 
   6   6   5       42.02       43.20      0.82 o 
   7   6   5        0.02        0.42      0.18 o 
   8   6   5       17.41       13.92      0.78 o 
   9   6   5       21.80       20.27      0.73 o 
  10   6   5        3.07        3.45      0.40 o 
  11   6   5        0.69        1.15      0.83 o 
  -8   7   5        0.89        1.25      0.52 o 
  -7   7   5        7.78        6.44      0.73 o 
  -6   7   5       53.34       51.25      1.32 o 
  -5   7   5      164.18      183.11      2.74 o 
  -4   7   5        1.53        1.18      0.24 o 
  -3   7   5        1.94        1.60      0.25 o 
  -2   7   5      144.91      144.75      1.83 o 
  -1   7   5        6.92        8.22      0.32 o 
   0   7   5      481.31      551.00      7.30 o 
   1   7   5      359.81      342.71     10.38 o 
   2   7   5       60.37       52.47      1.07 o 
   3   7   5        1.31        3.59      0.21 o 
   4   7   5      176.71      169.51      2.44 o 
   5   7   5       40.87       38.67      0.78 o 
   6   7   5        9.37       11.24      0.40 o 
   7   7   5       77.08       82.77      2.92 o 
   8   7   5       55.42       49.85      1.25 o 
   9   7   5        0.35        0.78      0.29 o 
  10   7   5        2.53        2.29      0.37 o 
  11   7   5        7.25        9.18      0.88 o 
  -8   8   5        0.60        0.94      0.52 o 
  -7   8   5        1.45        1.04      0.52 o 
  -6   8   5        1.27        1.04      0.52 o 
  -5   8   5       58.07       59.82      1.40 o 
  -4   8   5        0.30        0.30      0.21 o 
  -3   8   5       34.92       37.94      0.68 o 
  -2   8   5        1.33        1.33      0.19 o 
  -1   8   5      157.07      167.56      2.46 o 
   0   8   5      114.85      118.44      1.80 o 
   1   8   5      752.84      761.01     10.06 o 
   2   8   5        0.01        1.02      0.18 o 
   3   8   5        0.10        0.12      0.13 o 
   4   8   5      114.71      111.12      3.48 o 
   5   8   5        0.73        0.31      0.18 o 
   6   8   5        4.15        5.54      0.42 o 
   7   8   5      111.65      109.38      1.76 o 
   8   8   5       11.88       11.12      0.59 o 
   9   8   5       14.23       14.25      0.66 o 
  10   8   5       10.60       12.24      0.66 o 
  11   8   5        7.54        8.22      0.94 o 
  -4   9   5       66.85       61.74      1.37 o 
  -3   9   5        0.46        0.75      0.21 o 
  -2   9   5        8.05        8.53      0.38 o 
  -1   9   5        8.27        7.38      0.36 o 
   0   9   5      416.92      392.09      5.36 o 
   1   9   5       75.36       83.08      6.39 o 
   2   9   5       54.67       52.56      0.98 o 
   3   9   5       49.46       44.39      0.88 o 
   4   9   5      157.28      149.76      2.26 o 
   5   9   5       41.04       43.64      0.90 o 
   6   9   5        5.27        4.24      0.30 o 
   7   9   5       86.68       84.25      1.84 o 
   8   9   5       26.59       25.78      0.88 o 
   9   9   5       26.10       25.05      1.09 o 
  10   9   5        0.25        0.68      0.32 o 
  -4  10   5        1.01        1.87      0.52 o 
  -3  10   5        0.00       -0.07      0.19 o 
  -2  10   5        0.04        0.07      0.18 o 
  -1  10   5       19.65       16.68      0.50 o 
   0  10   5        9.69       12.79      0.54 o 
   1  10   5       14.63       13.06      0.57 o 
   2  10   5        2.37        2.15      0.53 o 
   3  10   5       13.45       11.57      0.56 o 
   4  10   5       13.21        9.99      0.42 o 
   5  10   5       18.72       16.95      0.54 o 
   6  10   5        0.75        0.49      0.19 o 
   7  10   5        2.92        2.02      0.31 o 
   8  10   5       15.77       16.74      0.99 o 
   9  10   5       21.46       20.82      0.84 o 
  10  10   5       13.40       11.64      0.94 o 
  -4  11   5       16.91       20.89      1.14 o 
  -3  11   5        1.44        2.29      0.52 o 
  -2  11   5        6.98        5.84      0.36 o 
  -1  11   5        1.37        1.04      0.24 o 
   0  11   5        2.24        1.92      0.24 o 
   1  11   5       69.08       64.59      1.20 o 
   2  11   5        2.89        2.66      0.29 o 
   3  11   5        0.37        0.68      0.21 o 
   4  11   5        2.34        2.52      0.26 o 
   5  11   5       11.56       10.67      0.48 o 
   6  11   5        0.70        0.62      0.24 o 
   7  11   5        2.99        3.39      0.40 o 
   8  11   5       28.00       26.94      1.40 o 
   9  11   5        1.11        0.21      0.42 o 
  -5  12   5        1.35        1.14      0.52 o 
  -4  12   5       12.37       15.80      1.04 o 
  -3  12   5        0.86        0.31      0.42 o 
  -2  12   5        2.08        1.35      0.42 o 
  -1  12   5        6.16        5.10      0.36 o 
   0  12   5        1.17        0.69      0.24 o 
   1  12   5       29.10       28.12      1.07 o 
   2  12   5       20.02       23.51      0.81 o 
   3  12   5       10.40        7.56      0.62 o 
   4  12   5       12.21       12.43      0.50 o 
   5  12   5        0.59        0.42      0.24 o 
   6  12   5       18.77       18.83      0.64 o 
   7  12   5        3.44        3.13      0.44 o 
   8  12   5        1.90        2.29      0.62 o 
  -3  13   5        0.78        0.83      0.52 o 
  -2  13   5        0.99        0.42      0.42 o 
  -1  13   5        0.20       -0.21      0.42 o 
   0  13   5        0.30       -0.17      0.24 o 
   1  13   5        0.26        0.10      0.24 o 
   2  13   5       13.61       13.11      0.54 o 
   3  13   5       11.64       14.73      0.54 o 
   4  13   5       25.97       30.35      0.80 o 
   5  13   5       26.80       25.12      0.83 o 
   6  13   5       13.53       12.78      0.70 o 
   7  13   5        6.16        4.78      0.73 o 
   0  14   5        0.96        1.04      0.52 o 
   1  14   5        4.67        5.92      0.73 o 
   2  14   5        0.03        0.28      0.41 o 
   3  14   5        5.71        5.91      0.42 o 
   4  14   5        3.05        3.05      0.36 o 
   5  14   5        0.31        0.61      0.57 o 
  -1 -12   6        0.18       -0.52      0.52 o 
   0 -12   6       78.02       79.97      2.65 o 
   1 -12   6       86.04       95.39      2.17 o 
   2 -12   6       10.42       11.85      0.66 o 
   3 -12   6        4.73        3.85      0.44 o 
  -3 -11   6        1.60        2.08      0.62 o 
  -2 -11   6        1.29        2.08      0.52 o 
  -1 -11   6        2.84        1.87      0.62 o 
   0 -11   6       50.55       56.86      1.47 o 
   1 -11   6        0.30       -0.05      0.29 o 
   2 -11   6       91.05       92.41      2.06 o 
   3 -11   6        0.14        0.31      0.29 o 
   4 -11   6        0.79        1.20      0.37 o 
   5 -11   6        0.80        0.31      0.29 o 
   6 -11   6        0.93        1.25      0.52 o 
  -5 -10   6        3.90        4.58      0.73 o 
  -4 -10   6       17.46       19.13      0.81 o 
  -3 -10   6        0.90        0.83      0.29 o 
  -2 -10   6       13.01        9.67      0.83 o 
  -1 -10   6        5.62        6.06      0.47 o 
   0 -10   6       39.65       42.84      1.72 o 
   1 -10   6       29.44       27.47      0.92 o 
   2 -10   6        3.83        4.61      0.44 o 
   3 -10   6        7.64        7.17      0.57 o 
   4 -10   6       26.44       24.73      1.09 o 
   5 -10   6        0.39        0.57      0.29 o 
   6 -10   6       16.68       15.92      0.77 o 
   7 -10   6        2.55        2.85      0.62 o 
  -6  -9   6       10.08       12.58      1.04 o 
  -5  -9   6       17.81       18.10      1.09 o 
  -4  -9   6        3.56        3.25      0.40 o 
  -3  -9   6       11.49       10.46      0.59 o 
  -2  -9   6        1.92        1.51      0.29 o 
  -1  -9   6       14.66       13.43      0.62 o 
   0  -9   6        6.85        5.77      0.78 o 
   1  -9   6        2.33        2.04      0.32 o 
   2  -9   6      196.19      204.33      3.78 o 
   3  -9   6       11.91       10.39      0.59 o 
   4  -9   6        6.88        6.77      0.47 o 
   5  -9   6        9.04        9.42      0.83 o 
   6  -9   6        7.68        6.21      0.47 o 
   7  -9   6        9.90        8.91      0.59 o 
   8  -9   6        2.38        2.69      0.42 o 
   9  -9   6        4.35        5.20      0.73 o 
  -6  -8   6        4.19        5.25      0.78 o 
  -5  -8   6        0.46        0.62      0.29 o 
  -4  -8   6        0.01        0.16      0.29 o 
  -3  -8   6       14.07       15.96      0.94 o 
  -2  -8   6       20.19       24.06      0.81 o 
  -1  -8   6       16.03       13.39      0.48 o 
   0  -8   6       37.71       36.42      0.99 o 
   1  -8   6        4.78        4.03      0.37 o 
   2  -8   6      567.88      575.18      9.59 o 
   3  -8   6        2.86        2.19      0.52 o 
   4  -8   6      114.24      109.30      1.78 o 
   5  -8   6        7.56        8.15      0.40 o 
   6  -8   6       21.60       22.20      0.64 o 
   7  -8   6       11.09       10.98      0.48 o 
   8  -8   6        0.11        0.69      0.24 o 
   9  -8   6        0.01        0.17      0.24 o 
  -7  -7   6        2.61        3.11      0.68 o 
  -6  -7   6       13.11       15.70      1.20 o 
  -5  -7   6        0.32       -0.26      0.36 o 
  -4  -7   6        6.22        6.87      0.44 o 
  -3  -7   6       44.35       35.56      0.99 o 
  -2  -7   6       15.42       19.33      0.66 o 
  -1  -7   6      156.21      147.48      2.24 o 
   0  -7   6      160.89      171.66      2.54 o 
   1  -7   6      335.06      323.70      4.48 o 
   2  -7   6      151.94      152.10      7.74 o 
   3  -7   6     1358.12     1374.53     24.90 o 
   4  -7   6      297.84      287.84      4.70 o 
   5  -7   6       29.25       26.14      0.70 o 
   6  -7   6       27.07       25.64      0.66 o 
   7  -7   6        5.63        4.96      0.44 o 
   8  -7   6       14.72       14.69      0.54 o 
   9  -7   6        0.32        0.66      0.24 o 
  10  -7   6        0.60        1.04      0.37 o 
  -8  -6   6        6.12        7.28      0.83 o 
  -7  -6   6        0.56        0.36      0.32 o 
  -6  -6   6        2.01        1.83      0.62 o 
  -5  -6   6        0.88        1.20      0.29 o 
  -4  -6   6       44.59       40.16      1.06 o 
  -3  -6   6        5.34        3.29      0.24 o 
  -2  -6   6      559.84      563.73      6.55 o 
  -1  -6   6       35.03       37.15      0.65 o 
   0  -6   6       45.33       49.27      0.78 o 
   1  -6   6        0.00        0.27      0.24 o 
   2  -6   6        7.87        7.68      0.61 o 
   3  -6   6        3.76        1.80      0.24 o 
   4  -6   6       83.81       76.67      1.30 o 
   5  -6   6      345.38      334.32      4.66 o 
   6  -6   6       95.71       93.01      1.56 o 
   7  -6   6       30.45       25.47      0.66 o 
   8  -6   6        6.47        7.39      0.38 o 
   9  -6   6       16.77       16.46      0.58 o 
  10  -6   6        0.24       -0.26      0.29 o 
  -8  -5   6        3.80        4.02      0.44 o 
  -7  -5   6        5.12        4.87      0.47 o 
  -6  -5   6        0.41        0.34      0.20 o 
  -5  -5   6       11.97       13.39      0.50 o 
  -4  -5   6        0.11        0.30      0.22 o 
  -3  -5   6      332.29      325.11      4.54 o 
  -2  -5   6       24.60       26.85      0.77 o 
  -1  -5   6       27.95       27.57      0.90 o 
   0  -5   6      206.12      209.86      2.56 o 
   1  -5   6        6.32        7.19      0.56 o 
   2  -5   6       62.78       58.83      1.02 o 
   3  -5   6       16.05       14.90      0.73 o 
   4  -5   6      228.57      205.98      2.96 o 
   5  -5   6        1.11        0.52      0.42 o 
   6  -5   6        2.42        3.03      0.24 o 
   7  -5   6       17.85       15.47      0.50 o 
   8  -5   6       15.56       13.45      0.50 o 
   9  -5   6       35.03       36.75      0.88 o 
  10  -5   6        1.99        1.64      0.32 o 
  11  -5   6        3.21        2.93      0.44 o 
  -8  -4   6        7.32        6.83      0.51 o 
  -7  -4   6        1.84        2.30      0.30 o 
  -6  -4   6        0.61        0.14      0.24 o 
  -5  -4   6        0.33        1.11      0.24 o 
  -4  -4   6        5.30        3.42      0.26 o 
  -3  -4   6       63.62       59.91      1.08 o 
  -2  -4   6      359.31      385.23      4.51 o 
  -1  -4   6      632.83      649.04      7.43 o 
   0  -4   6      219.87      232.87      2.78 o 
   1  -4   6       12.53        8.82      0.27 o 
   2  -4   6      122.48      127.39      1.60 o 
   3  -4   6      144.69      141.14      4.31 o 
   4  -4   6      280.81      287.04      3.98 o 
   5  -4   6      120.03      108.53      2.00 o 
   6  -4   6      216.92      209.52      3.04 o 
   7  -4   6       65.23       56.64      1.06 o 
   8  -4   6       40.52       36.01      0.80 o 
   9  -4   6        0.12        0.17      0.19 o 
  10  -4   6       14.76       16.07      1.04 o 
  11  -4   6       16.21       16.49      0.77 o 
  -9  -3   6        0.99        2.39      0.62 o 
  -8  -3   6        4.36        5.59      0.40 o 
  -7  -3   6       23.44       27.35      0.74 o 
  -6  -3   6       16.16       12.27      0.48 o 
  -5  -3   6       14.31       11.92      0.46 o 
  -4  -3   6       92.10       81.67      1.36 o 
  -3  -3   6       44.53       42.22      1.03 o 
  -2  -3   6       30.86       28.92      0.52 o 
  -1  -3   6       98.04      116.68      1.49 o 
   0  -3   6       54.26       41.90      0.64 o 
   1  -3   6     1533.81     1695.92     19.04 o 
   2  -3   6        5.20        6.07      0.23 o 
   3  -3   6       14.73       18.30      0.37 o 
   4  -3   6        8.96       11.49      0.43 o 
   5  -3   6        1.95        2.11      0.19 o 
   6  -3   6       90.03       84.05      1.38 o 
   7  -3   6      116.57      105.83      1.70 o 
   8  -3   6       52.28       53.28      1.36 o 
   9  -3   6        9.49        7.91      0.40 o 
  10  -3   6        1.09        0.78      0.29 o 
  11  -3   6        0.64        0.78      0.36 o 
  12  -3   6       28.25       31.29      1.56 o 
  -9  -2   6       26.42       31.76      1.10 o 
  -8  -2   6        0.01       -0.03      0.24 o 
  -7  -2   6        0.14       -0.09      0.19 o 
  -6  -2   6        4.49        2.86      0.33 o 
  -5  -2   6       13.62        9.92      0.77 o 
  -4  -2   6      455.05      460.74      6.26 o 
  -3  -2   6        1.79        3.06      0.50 o 
  -2  -2   6      171.08      177.59      2.18 o 
  -1  -2   6        0.34        0.08      0.10 o 
   0  -2   6      171.54      194.87      2.35 o 
   1  -2   6      999.82     1049.36     11.83 o 
   2  -2   6      223.01      246.55      2.91 o 
   3  -2   6      104.04      104.93      1.31 o 
   4  -2   6       23.09       32.16      0.57 o 
   5  -2   6      234.34      226.68      3.16 o 
   6  -2   6      101.27       84.66      2.00 o 
   7  -2   6      160.85      143.06      2.26 o 
   8  -2   6      282.30      286.70      4.04 o 
   9  -2   6       44.41       39.17      0.86 o 
  10  -2   6        2.21        1.19      0.32 o 
  11  -2   6        5.61        8.94      0.59 o 
  12  -2   6        0.24       -0.07      0.32 o 
  -9  -1   6        8.98       10.67      0.66 o 
  -8  -1   6        2.89        3.16      0.40 o 
  -7  -1   6        6.70        6.52      0.36 o 
  -6  -1   6       23.37       20.97      0.58 o 
  -5  -1   6       28.92       26.11      0.64 o 
  -4  -1   6       85.94       78.60      1.30 o 
  -3  -1   6        0.57        1.02      0.15 o 
  -2  -1   6       71.35       66.68      0.93 o 
  -1  -1   6      472.27      516.41      5.92 o 
   0  -1   6        4.21        5.01      0.19 o 
   1  -1   6      113.41      120.21      1.48 o 
   2  -1   6      173.16      159.01      1.92 o 
   3  -1   6      156.87      163.14      1.97 o 
   4  -1   6        3.43        4.79      0.39 o 
   5  -1   6       38.67       34.26      0.54 o 
   6  -1   6        0.90        0.76      0.20 o 
   7  -1   6      453.03      430.54     14.06 o 
   8  -1   6      119.65      106.08      1.70 o 
   9  -1   6        0.63        0.31      0.29 o 
  10  -1   6        7.48        8.51      0.57 o 
  11  -1   6       10.05       10.97      1.09 o 
  12  -1   6       13.93       16.37      0.81 o 
  -9   0   6        8.11        9.88      0.66 o 
  -8   0   6       15.23       14.51      0.70 o 
  -7   0   6        0.05       -0.03      0.20 o 
  -6   0   6       25.77       21.84      1.28 o 
  -5   0   6      220.32      210.83      4.76 o 
  -4   0   6      102.84       97.34      1.54 o 
  -3   0   6      120.66      103.93      1.60 o 
  -2   0   6       24.70       22.30      0.80 o 
  -1   0   6       53.42       60.78      0.84 o 
   0   0   6      144.58      142.38      1.73 o 
   1   0   6     1211.78     1311.77     14.77 o 
   2   0   6      492.69      579.45      6.59 o 
   3   0   6     1152.74     1182.89     13.32 o 
   4   0   6      560.98      617.62      7.03 o 
   5   0   6        0.84        2.69      0.18 o 
   6   0   6        0.96        1.29      0.14 o 
   7   0   6       13.29       11.22      0.40 o 
   8   0   6       17.35       16.69      0.58 o 
   9   0   6      264.05      275.12      4.85 o 
  10   0   6       44.49       42.98      1.18 o 
  11   0   6        2.43        2.96      0.37 o 
  12   0   6        6.69        7.45      0.59 o 
  -9   1   6        4.30        4.69      0.51 o 
  -8   1   6       12.60       14.98      0.73 o 
  -7   1   6        2.61        2.86      0.37 o 
  -6   1   6       72.55       70.06      1.77 o 
  -5   1   6      208.01      187.47      5.03 o 
  -4   1   6       26.13       23.50      0.56 o 
  -3   1   6       36.70       29.98      0.68 o 
  -2   1   6      241.72      262.64      3.09 o 
  -1   1   6        0.44        2.49      0.14 o 
   0   1   6      184.59      240.88      3.28 o 
   1   1   6        7.09        9.26      0.41 o 
   2   1   6      655.38      735.07      9.56 o 
   3   1   6      291.27      277.86      3.23 o 
   4   1   6        1.66        0.87      0.33 o 
   5   1   6      165.71      158.25      1.92 o 
   6   1   6        0.39        1.62      0.59 o 
   7   1   6      194.28      205.29      2.51 o 
   8   1   6       30.33       31.60      0.72 o 
   9   1   6       85.53       76.66      1.69 o 
  10   1   6        2.70        1.12      0.36 o 
  11   1   6        0.57        0.91      0.32 o 
  12   1   6        0.22        0.05      0.29 o 
  -9   2   6        1.79        1.99      0.37 o 
  -8   2   6        0.15        0.05      0.29 o 
  -7   2   6        7.65        5.30      0.44 o 
  -6   2   6      326.43      313.86      5.48 o 
  -5   2   6       11.36        8.40      0.40 o 
  -4   2   6        5.63        8.08      0.41 o 
  -3   2   6        0.18        0.60      0.12 o 
  -2   2   6      176.81      157.36      2.49 o 
  -1   2   6      365.09      385.64      4.44 o 
   0   2   6      213.43      227.62      3.10 o 
   1   2   6      137.84      159.48      2.22 o 
   2   2   6      261.43      285.61      3.84 o 
   3   2   6        2.06        1.79      0.38 o 
   4   2   6      123.31      122.80      1.53 o 
   5   2   6        7.54        5.20      0.22 o 
   6   2   6       96.56       93.98      1.23 o 
   7   2   6       12.89        9.63      0.31 o 
   8   2   6       17.41       12.63      0.46 o 
   9   2   6        0.36        0.31      0.29 o 
  10   2   6        7.06        6.82      0.62 o 
  11   2   6       17.27       14.45      1.92 o 
  12   2   6        4.62        5.56      0.52 o 
  -9   3   6        0.40        0.52      0.42 o 
  -8   3   6        0.07        0.42      0.31 o 
  -7   3   6        0.96        0.47      0.29 o 
  -6   3   6        8.44        5.09      0.44 o 
  -5   3   6       40.55       41.18      0.85 o 
  -4   3   6       43.69       41.87      0.83 o 
  -3   3   6       72.14       66.14      0.93 o 
  -2   3   6        3.27        4.13      0.21 o 
  -1   3   6       24.22       38.55      0.58 o 
   0   3   6      941.44     1028.59     11.61 o 
   1   3   6       81.77       88.04      1.32 o 
   2   3   6       42.59       46.62      0.64 o 
   3   3   6       75.83       91.80      1.18 o 
   4   3   6       52.94       51.16      0.71 o 
   5   3   6      363.15      371.22      4.30 o 
   6   3   6      180.12      184.72      2.26 o 
   7   3   6       33.24       33.95      1.08 o 
   8   3   6       54.36       50.82      0.83 o 
   9   3   6       39.64       38.21      2.49 o 
  10   3   6       25.40       21.24      0.83 o 
  11   3   6       26.55       26.16      0.88 o 
  12   3   6        4.63        4.99      0.51 o 
  -8   4   6        6.24        7.18      0.68 o 
  -7   4   6        1.78        2.03      0.37 o 
  -6   4   6        9.00        9.30      0.59 o 
  -5   4   6        0.05       -0.19      0.26 o 
  -4   4   6        2.25        3.82      0.28 o 
  -3   4   6      219.83      220.57      2.66 o 
  -2   4   6       66.80       57.15      1.63 o 
  -1   4   6      201.08      217.58      2.74 o 
   0   4   6       13.51       13.53      0.27 o 
   1   4   6       70.26       74.95      1.16 o 
   2   4   6      485.09      559.07      6.73 o 
   4   4   6      106.79      107.77      1.36 o 
   5   4   6      184.70      195.22      2.35 o 
   6   4   6       79.53       81.23      1.12 o 
   7   4   6       60.38       50.19      1.61 o 
   8   4   6       82.58       80.01      1.52 o 
   9   4   6        7.13       10.22      0.57 o 
  10   4   6        6.96        6.34      0.44 o 
  11   4   6        3.35        3.25      0.44 o 
  12   4   6        4.32        2.60      0.62 o 
  -8   5   6        1.46        2.08      0.62 o 
  -7   5   6        2.12        2.33      0.37 o 
  -6   5   6       12.56       12.95      0.94 o 
  -5   5   6       17.49       16.77      1.20 o 
  -4   5   6        2.54        2.35      0.32 o 
  -3   5   6      318.76      319.63      3.79 o 
  -2   5   6       28.23       24.81      0.52 o 
  -1   5   6      193.62      190.02      2.30 o 
   0   5   6        8.58       16.13      0.33 o 
   1   5   6       25.32       30.29      0.51 o 
   2   5   6       51.59       50.70      0.86 o 
   3   5   6        5.06        3.22      0.17 o 
   4   5   6      128.20      138.71      1.71 o 
   5   5   6       17.56       19.87      0.40 o 
   6   5   6       37.99       39.12      0.65 o 
   7   5   6       49.04       45.52      0.87 o 
   8   5   6       73.29       73.81      1.09 o 
   9   5   6       67.08       66.86      1.51 o 
  10   5   6        0.51        0.36      0.29 o 
  11   5   6        9.29       11.02      0.94 o 
  12   5   6        0.08       -0.42      0.42 o 
  -8   6   6       33.84       39.29      1.77 o 
  -7   6   6       15.55       16.84      1.04 o 
  -6   6   6       46.32       45.67      1.21 o 
  -5   6   6       85.37       94.28      1.98 o 
  -4   6   6      219.41      225.69      4.01 o 
  -3   6   6      147.51      142.48      4.71 o 
  -2   6   6        0.03        0.49      0.16 o 
  -1   6   6        8.99        8.45      0.30 o 
   0   6   6      162.81      148.38      4.14 o 
   1   6   6      293.24      304.57      3.57 o 
   2   6   6       37.00       42.85      0.90 o 
   3   6   6       89.88       93.37      2.75 o 
   4   6   6      613.33      657.05     10.42 o 
   5   6   6        2.33        2.64      0.19 o 
   6   6   6       66.24       65.38      1.12 o 
   7   6   6      299.44      300.72      4.18 o 
   8   6   6       45.40       43.05      1.72 o 
   9   6   6       13.20       15.29      0.66 o 
  10   6   6       26.03       27.66      0.92 o 
  11   6   6        0.76        0.42      0.42 o 
  12   6   6        6.94        9.67      0.94 o 
  -8   7   6        0.87        1.77      0.62 o 
  -7   7   6        0.21        0.00      0.42 o 
  -6   7   6       20.78       24.39      2.23 o 
  -5   7   6        0.00        0.21      0.29 o 
  -4   7   6       80.88       83.01      1.42 o 
  -3   7   6      172.32      184.12      2.68 o 
  -2   7   6       48.00       48.20      0.92 o 
  -1   7   6      157.91      151.17      1.91 o 
   0   7   6      194.99      200.79      2.43 o 
   1   7   6       28.74       26.93      0.70 o 
   2   7   6        1.06        1.22      0.15 o 
   3   7   6       74.22       72.80      1.18 o 
   4   7   6       57.05       57.60      1.00 o 
   5   7   6       11.11       11.64      0.38 o 
   6   7   6      198.30      185.81      2.68 o 
   7   7   6       16.93       15.99      0.48 o 
   8   7   6        8.76        7.85      0.51 o 
   9   7   6      100.13      101.55      2.13 o 
  10   7   6        6.28        5.87      0.44 o 
  11   7   6        9.08        9.69      0.62 o 
  -7   8   6       19.83       22.04      1.35 o 
  -6   8   6        2.23        4.26      0.62 o 
  -5   8   6       10.49       12.92      0.66 o 
  -4   8   6        0.22        0.12      0.19 o 
  -3   8   6        1.87        3.38      0.28 o 
  -2   8   6      112.41      109.09      2.13 o 
  -1   8   6        6.13        5.72      0.47 o 
   0   8   6      285.41      266.10      3.72 o 
   1   8   6       36.74       35.82      0.76 o 
   2   8   6       10.41        8.53      0.37 o 
   3   8   6        2.43        2.58      0.21 o 
   4   8   6       88.11       80.56      1.34 o 
   5   8   6      155.50      158.97      3.37 o 
   6   8   6       74.89       68.30      1.20 o 
   7   8   6      197.45      204.35      3.00 o 
   8   8   6        6.36        4.60      0.40 o 
   9   8   6       24.88       25.50      0.94 o 
  10   8   6        0.11        0.00      0.29 o 
  11   8   6        4.43        4.65      0.51 o 
  -4   9   6        4.03        4.53      0.52 o 
  -3   9   6        7.43        7.72      0.47 o 
  -2   9   6        0.02        0.26      0.22 o 
  -1   9   6       86.68       84.66      1.76 o 
   0   9   6        0.37        0.38      0.18 o 
   1   9   6       12.00        9.07      0.58 o 
   2   9   6       15.70       15.67      0.72 o 
   3   9   6      439.11      432.88      5.90 o 
   4   9   6       18.68       17.26      0.52 o 
   5   9   6       37.76       36.06      0.80 o 
   6   9   6       27.49       27.41      0.68 o 
   7   9   6       13.70       15.88      0.52 o 
   8   9   6       90.39       86.03      1.87 o 
   9   9   6       29.52       30.61      0.99 o 
  10   9   6        1.54        0.76      0.62 o 
  -4  10   6        0.32        0.94      0.42 o 
  -3  10   6        0.01        0.00      0.25 o 
  -2  10   6        0.01        0.21      0.36 o 
  -1  10   6       49.38       45.99      1.56 o 
   0  10   6       12.12        9.88      0.51 o 
   1  10   6      450.24      442.36      6.96 o 
   2  10   6       35.50       33.69      0.78 o 
   3  10   6        0.02       -0.17      0.18 o 
   4  10   6       14.50       15.90      0.54 o 
   5  10   6       19.36       18.72      0.54 o 
   6  10   6       25.10       27.17      0.72 o 
   7  10   6       30.76       29.08      1.07 o 
   8  10   6       16.85       18.70      0.77 o 
   9  10   6        0.52        0.45      0.32 o 
  10  10   6        0.01        0.42      0.42 o 
  -4  11   6        3.75        5.51      0.73 o 
  -3  11   6        3.19        4.57      0.62 o 
  -2  11   6        0.69        0.99      0.29 o 
  -1  11   6        1.05        0.47      0.36 o 
   0  11   6      100.10       93.01      2.23 o 
   1  11   6        5.23        4.42      0.44 o 
   2  11   6       21.55       22.42      0.62 o 
   3  11   6        1.02        1.14      0.24 o 
   4  11   6        4.95        3.67      0.30 o 
   5  11   6        0.11        0.20      0.22 o 
   6  11   6        0.31        0.53      0.21 o 
   7  11   6        1.72        1.55      0.32 o 
   8  11   6        0.39        0.58      0.32 o 
   9  11   6        2.26        1.97      0.52 o 
  -4  12   6       14.45       15.49      1.04 o 
  -3  12   6       12.28       15.28      1.04 o 
  -1  12   6        1.51        0.73      0.29 o 
   0  12   6        3.43        1.30      0.29 o 
   1  12   6       36.12       34.04      1.35 o 
   2  12   6        2.33        1.55      0.32 o 
   3  12   6        3.97        4.15      0.73 o 
   4  12   6       15.48       14.85      0.54 o 
   5  12   6        0.46        0.21      0.24 o 
   6  12   6        1.40        2.09      0.30 o 
   7  12   6        0.09        0.31      0.29 o 
   8  12   6        4.45        6.44      0.73 o 
  -3  13   6        1.31        0.52      0.52 o 
  -2  13   6        0.96        1.87      0.52 o 
  -1  13   6        0.03        0.42      0.42 o 
   0  13   6        2.74        2.97      0.40 o 
   1  13   6        0.26        0.36      0.29 o 
   2  13   6        0.54        0.21      0.29 o 
   3  13   6       13.94       15.35      0.70 o 
   4  13   6        5.82        6.61      0.51 o 
   5  13   6        8.67       10.06      0.62 o 
   6  13   6        7.68        9.05      0.48 o 
   7  13   6        1.40        2.29      0.52 o 
   0  14   6        2.14        1.97      0.52 o 
   1  14   6        0.01       -0.42      0.42 o 
   2  14   6        7.94        8.51      0.83 o 
   3  14   6        5.43        5.58      0.51 o 
   4  14   6        0.00        0.47      0.32 o 
   5  14   6        3.66        3.53      0.62 o 
   1 -12   7       28.08       36.90      1.66 o 
  -2 -11   7        7.00        8.63      0.94 o 
  -1 -11   7       19.36       16.84      1.14 o 
   0 -11   7       26.55       31.72      1.06 o 
   1 -11   7        0.46        1.41      0.37 o 
   2 -11   7       31.63       31.98      1.35 o 
   3 -11   7       16.80       16.69      0.81 o 
   4 -11   7        2.01        2.16      0.40 o 
   5 -11   7        6.71        6.86      0.83 o 
  -4 -10   7        3.97        6.34      0.57 o 
  -3 -10   7        6.08        5.92      0.73 o 
  -2 -10   7        4.86        6.24      0.73 o 
  -1 -10   7        5.33        4.47      0.62 o 
   0 -10   7        0.70        0.21      0.29 o 
   1 -10   7        3.80        2.91      0.37 o 
   2 -10   7       16.61       17.58      0.73 o 
   3 -10   7        6.12        7.33      0.62 o 
   4 -10   7       10.10        9.84      0.59 o 
   5 -10   7       13.05       13.75      0.70 o 
   6 -10   7        1.59        2.13      0.40 o 
   7 -10   7        4.22        4.57      0.73 o 
  -5  -9   7        3.80        7.30      0.59 o 
  -4  -9   7       29.10       32.18      1.06 o 
  -3  -9   7        5.14        4.47      0.44 o 
  -2  -9   7       18.83       22.04      1.14 o 
  -1  -9   7       56.74       60.91      2.08 o 
   0  -9   7        1.60        1.58      0.36 o 
   1  -9   7      103.61      110.39      2.28 o 
   2  -9   7        2.85        3.64      0.37 o 
   3  -9   7       57.10       53.71      1.36 o 
   4  -9   7       82.55       81.71      1.84 o 
   5  -9   7       14.70       17.94      0.73 o 
   6  -9   7        4.59        3.71      0.44 o 
   7  -9   7        2.49        1.92      0.37 o 
   8  -9   7        3.84        4.54      0.44 o 
  -6  -8   7        2.05        3.12      0.62 o 
  -5  -8   7       92.33      112.31      2.43 o 
  -4  -8   7        0.01       -0.10      0.29 o 
  -3  -8   7        0.62        0.10      0.29 o 
  -2  -8   7       66.46       66.88      1.77 o 
  -1  -8   7        3.38        4.01      0.37 o 
   0  -8   7       58.28       59.93      1.40 o 
   1  -8   7       35.64       37.21      1.03 o 
   2  -8   7        7.17        7.24      0.83 o 
   3  -8   7        9.62       10.40      0.57 o 
   4  -8   7       72.63       68.97      1.38 o 
   5  -8   7        5.09        5.45      0.36 o 
   6  -8   7        0.06        0.34      0.21 o 
   7  -8   7        3.12        3.38      0.33 o 
   8  -8   7        1.62        1.70      0.30 o 
   9  -8   7        0.10       -0.17      0.24 o 
  -6  -7   7       18.19       18.54      0.84 o 
  -5  -7   7        1.39        2.76      0.40 o 
  -4  -7   7        3.18        2.74      0.37 o 
  -3  -7   7        9.88       12.63      0.59 o 
  -2  -7   7       57.59       49.33      1.46 o 
  -1  -7   7        2.15        3.60      0.28 o 
   0  -7   7       41.51       41.20      0.84 o 
   1  -7   7        0.04        0.24      0.18 o 
   2  -7   7        1.25        0.99      0.21 o 
   3  -7   7        0.87        1.72      0.24 o 
   4  -7   7        0.51        0.87      0.24 o 
   5  -7   7        8.84        9.39      1.33 o 
   6  -7   7       27.01       25.77      0.68 o 
   7  -7   7        0.32        0.36      0.21 o 
   8  -7   7       10.30       10.76      0.48 o 
   9  -7   7        0.59        0.28      0.24 o 
  10  -7   7        0.18        0.47      0.28 o 
  -6  -6   7        1.55        1.56      0.52 o 
  -5  -6   7        0.95        0.57      0.29 o 
  -4  -6   7        0.01        0.47      0.29 o 
  -3  -6   7      186.14      173.54      2.62 o 
  -2  -6   7       51.15       56.64      1.06 o 
  -1  -6   7        5.42        4.47      0.22 o 
   0  -6   7        0.13        0.66      0.17 o 
   1  -6   7      132.97      125.61      1.94 o 
   2  -6   7       55.10       54.66      1.02 o 
   3  -6   7       27.76       28.77      0.73 o 
   4  -6   7        7.84        6.42      0.36 o 
   5  -6   7      377.59      370.83      5.16 o 
   6  -6   7       30.10       27.51      1.14 o 
   7  -6   7       14.63       13.96      0.48 o 
   8  -6   7       11.98       10.19      0.57 o 
   9  -6   7        0.00       -0.21      0.21 o 
  10  -6   7        0.50        0.36      0.36 o 
  -7  -5   7        0.65        0.31      0.42 o 
  -6  -5   7        0.86        1.40      0.37 o 
  -5  -5   7       22.41       18.74      0.60 o 
  -4  -5   7       79.82       73.19      1.34 o 
  -3  -5   7       42.33       43.27      0.88 o 
  -2  -5   7        2.04        4.25      0.73 o 
  -1  -5   7      155.77      132.49      1.75 o 
   0  -5   7       79.69       80.98      1.14 o 
   1  -5   7       16.98       20.24      0.44 o 
   2  -5   7        2.72        3.25      0.50 o 
   3  -5   7       15.39       14.25      0.46 o 
   4  -5   7       77.55       74.35      1.81 o 
   5  -5   7      150.04      139.22      2.14 o 
   6  -5   7      136.08      129.49      2.04 o 
   7  -5   7        5.48        5.14      0.30 o 
   8  -5   7        0.27        0.07      0.23 o 
   9  -5   7        0.91        1.00      0.24 o 
  10  -5   7       15.22       14.46      0.66 o 
  11  -5   7        4.28        4.53      0.51 o 
  -8  -4   7        0.02        0.52      0.42 o 
  -7  -4   7        0.44        1.35      0.37 o 
  -6  -4   7       18.04       17.88      0.73 o 
  -5  -4   7        7.14        7.31      0.38 o 
  -4  -4   7       97.13       88.37      1.52 o 
  -3  -4   7       92.47       97.19      1.58 o 
  -2  -4   7      134.90      114.77      1.80 o 
  -1  -4   7       81.09       74.07      1.06 o 
   0  -4   7       83.53       81.49      1.30 o 
   1  -4   7       43.45       45.42      1.19 o 
   2  -4   7       31.33       30.73      0.53 o 
   3  -4   7      457.67      441.85      6.10 o 
   4  -4   7      347.40      327.46      4.52 o 
   5  -4   7       65.59       69.97      1.66 o 
   6  -4   7      135.38      130.37      2.00 o 
   7  -4   7       42.88       35.36      0.78 o 
   8  -4   7        0.79        1.49      0.24 o 
   9  -4   7        6.41        5.87      0.36 o 
  10  -4   7        0.21        0.26      0.29 o 
  11  -4   7        0.21        0.45      0.32 o 
  -8  -3   7        1.15        1.30      0.37 o 
  -7  -3   7        2.93        1.86      0.37 o 
  -6  -3   7       38.00       45.44      1.25 o 
  -5  -3   7       64.52       56.19      1.36 o 
  -4  -3   7       52.17       49.93      1.00 o 
  -3  -3   7      191.49      184.12      2.70 o 
  -2  -3   7      102.16      106.41      1.66 o 
  -1  -3   7        1.51        1.32      0.14 o 
   0  -3   7       10.81       13.17      0.35 o 
   1  -3   7       83.52       85.32      1.16 o 
   2  -3   7      814.19      832.97      9.47 o 
   3  -3   7      235.66      211.82      7.87 o 
   4  -3   7      162.13      163.99      4.31 o 
   5  -3   7      316.88      303.35      4.20 o 
   6  -3   7      115.18      112.41      1.76 o 
   7  -3   7        8.92        7.94      0.36 o 
   8  -3   7      146.65      137.31      2.14 o 
   9  -3   7        1.48        0.81      0.21 o 
  10  -3   7        1.40        1.36      0.29 o 
  11  -3   7        1.83        3.41      0.68 o 
  12  -3   7        0.01       -0.10      0.42 o 
  -8  -2   7        1.27        1.56      0.47 o 
  -7  -2   7       32.67       33.03      1.77 o 
  -6  -2   7        0.66        0.84      0.47 o 
  -5  -2   7      130.49      122.88      2.46 o 
  -4  -2   7       37.98       35.94      1.02 o 
  -3  -2   7       28.11       25.49      0.59 o 
  -2  -2   7        8.07        6.22      0.35 o 
  -1  -2   7      128.18      125.27      1.82 o 
   0  -2   7       11.41        9.34      0.26 o 
   1  -2   7      373.70      435.51      5.03 o 
   2  -2   7      105.90       91.83      1.22 o 
   3  -2   7      169.07      170.27      2.40 o 
   4  -2   7      199.80      167.54      4.93 o 
   5  -2   7      366.10      358.79      4.90 o 
   6  -2   7      141.43      142.47      2.12 o 
   7  -2   7      148.56      119.14      1.88 o 
   8  -2   7      229.09      216.89      4.55 o 
   9  -2   7       16.36       16.37      0.54 o 
  10  -2   7        0.20        0.31      0.31 o 
  11  -2   7       12.10       10.05      0.83 o 
  12  -2   7        4.57        6.26      0.59 o 
  -8  -1   7        0.29        0.78      0.29 o 
  -7  -1   7       32.71       33.49      1.06 o 
  -6  -1   7       14.97       14.92      0.66 o 
  -5  -1   7       68.46       62.36      1.47 o 
  -4  -1   7      116.32      115.71      2.28 o 
  -3  -1   7      142.94      130.58      1.98 o 
  -2  -1   7       14.58       13.26      0.35 o 
  -1  -1   7       25.02       21.67      0.54 o 
   0  -1   7      134.83      157.54      1.92 o 
   1  -1   7      270.23      277.19      3.26 o 
   2  -1   7      166.13      165.93      2.00 o 
   3  -1   7       92.44      100.05      1.50 o 
   4  -1   7       24.06       24.63      0.45 o 
   5  -1   7      124.30      103.50      2.77 o 
   6  -1   7       27.65       23.55      0.58 o 
   7  -1   7     1095.22     1106.03     14.54 o 
   8  -1   7      124.14      115.84      1.84 o 
   9  -1   7        9.36        9.94      0.46 o 
  10  -1   7       27.62       32.15      0.99 o 
  11  -1   7       51.28       50.28      1.36 o 
  12  -1   7        3.60        3.40      0.44 o 
  -8   0   7       42.84       39.46      1.21 o 
  -7   0   7       13.46       12.42      0.66 o 
  -6   0   7        1.97        1.71      0.32 o 
  -5   0   7        7.84        5.98      0.44 o 
  -4   0   7       39.78       32.74      0.96 o 
  -3   0   7      221.01      210.47      4.47 o 
  -2   0   7        8.82       10.17      0.36 o 
  -1   0   7       18.83       18.91      0.73 o 
   0   0   7      660.53      724.74      8.24 o 
   1   0   7      298.46      297.67      3.48 o 
   2   0   7       47.48       42.22      0.76 o 
   3   0   7      138.88      124.72      1.56 o 
   4   0   7       36.66       45.32      0.67 o 
   5   0   7      262.33      260.58      3.09 o 
   6   0   7      187.93      168.36      4.73 o 
   7   0   7        7.17        6.08      0.34 o 
   8   0   7        0.78        1.98      0.32 o 
   9   0   7      295.07      293.22      4.16 o 
  10   0   7        1.42        0.99      0.29 o 
  11   0   7       21.07       20.22      0.81 o 
  12   0   7        1.12        1.25      0.37 o 
  -8   1   7        6.73        8.02      0.59 o 
  -7   1   7       20.18       18.88      0.81 o 
  -6   1   7      148.98      135.50      3.01 o 
  -5   1   7        0.49        0.68      0.29 o 
  -4   1   7       50.13       58.06      1.36 o 
  -3   1   7        8.49        7.12      0.44 o 
  -2   1   7       46.80       50.25      0.90 o 
  -1   1   7      718.93      762.86     10.00 o 
   0   1   7        2.51        4.75      0.53 o 
   1   1   7      880.71      883.94     11.50 o 
   2   1   7        9.99       12.45      0.36 o 
   3   1   7       41.00       40.78      0.60 o 
   4   1   7       12.71       13.88      0.77 o 
   5   1   7        9.78       12.05      0.29 o 
   6   1   7      142.77      129.91      1.65 o 
   7   1   7        1.40        0.56      0.19 o 
   8   1   7       52.32       47.29      0.94 o 
   9   1   7       27.42       32.60      0.76 o 
  10   1   7        5.96        6.51      0.44 o 
  11   1   7        1.02        0.36      0.29 o 
  12   1   7        1.42        1.31      0.37 o 
  -8   2   7        7.10        6.93      0.55 o 
  -7   2   7        8.05        4.94      0.44 o 
  -6   2   7        7.16        7.30      0.51 o 
  -5   2   7       41.17       32.97      0.96 o 
  -4   2   7       33.48       32.02      0.92 o 
  -3   2   7       88.55       86.11      1.76 o 
  -2   2   7       25.20       32.15      0.65 o 
  -1   2   7      164.63      167.44      2.38 o 
   0   2   7      705.20      719.47      9.42 o 
   1   2   7      237.69      255.32      3.48 o 
   2   2   7        9.29        5.13      0.24 o 
   3   2   7      845.32      862.32      9.77 o 
   4   2   7      250.39      270.39      3.18 o 
   5   2   7        8.32       12.02      0.31 o 
   6   2   7       95.69       95.89      1.27 o 
   7   2   7       90.87       91.46      1.61 o 
   8   2   7      213.76      221.01      3.16 o 
   9   2   7        6.78        7.70      0.47 o 
  10   2   7        3.02        4.03      0.40 o 
  11   2   7        4.00        4.11      0.44 o 
  12   2   7        1.65        2.09      0.68 o 
  -8   3   7        0.59        0.68      0.42 o 
  -7   3   7        0.01       -0.29      0.29 o 
  -6   3   7       13.96       14.71      0.66 o 
  -5   3   7      127.99      113.40      2.28 o 
  -4   3   7       18.85       17.41      0.66 o 
  -3   3   7       65.80       56.54      1.77 o 
  -2   3   7      104.57       91.72      1.44 o 
  -1   3   7      229.19      253.75      8.49 o 
   0   3   7      141.69      142.86      2.06 o 
   1   3   7       94.67      104.17      1.56 o 
   2   3   7       33.90       24.81      0.52 o 
   3   3   7      564.42      576.00      6.57 o 
   4   3   7        0.18        0.55      0.27 o 
   5   3   7      434.45      452.13      5.22 o 
   6   3   7       59.43       63.24      1.11 o 
   7   3   7        0.79        0.56      0.17 o 
   8   3   7       71.02       73.15      1.08 o 
   9   3   7      114.72      126.23      2.46 o 
  10   3   7       83.61       87.11      1.91 o 
  11   3   7        1.19        1.49      0.32 o 
  12   3   7        0.16       -0.16      0.29 o 
  -8   4   7        0.38        0.69      0.32 o 
  -7   4   7       11.74       11.00      0.66 o 
  -6   4   7       45.79       44.73      1.25 o 
  -5   4   7       35.41       33.83      1.03 o 
  -4   4   7       11.77       13.44      0.62 o 
  -3   4   7       28.18       34.68      0.73 o 
  -2   4   7       18.96       21.32      0.52 o 
  -1   4   7        4.58        1.85      0.22 o 
   0   4   7      561.87      589.38      7.78 o 
   1   4   7        5.71        7.76      0.30 o 
   2   4   7       19.05       16.57      0.42 o 
   3   4   7      205.31      219.72      2.62 o 
   4   4   7     2179.89     2312.99     25.90 o 
   5   4   7      493.42      499.22      5.76 o 
   6   4   7      206.84      210.01      2.55 o 
   7   4   7       16.46       16.05      0.42 o 
   8   4   7       29.28       29.39      0.57 o 
   9   4   7       16.47       15.91      0.91 o 
  10   4   7        1.28        1.27      0.36 o 
  11   4   7        0.34        0.42      0.29 o 
  12   4   7        6.53        6.34      0.73 o 
  -8   5   7       19.55       18.09      1.25 o 
  -7   5   7        0.86        0.60      0.32 o 
  -6   5   7       15.82       13.30      0.66 o 
  -5   5   7        3.31        4.50      0.94 o 
  -4   5   7       13.53       17.59      0.70 o 
  -3   5   7      235.61      210.96      3.02 o 
  -2   5   7       13.08       12.10      0.40 o 
  -1   5   7      222.57      222.48      3.10 o 
   0   5   7      287.15      293.48      4.00 o 
   1   5   7       37.29       40.45      1.61 o 
   2   5   7      106.11      107.37      1.60 o 
   3   5   7        1.99        2.90      0.17 o 
   4   5   7        0.02        0.35      0.11 o 
   5   5   7       17.45       14.35      0.39 o 
   6   5   7      472.93      471.71      5.47 o 
   7   5   7      118.80      124.28      1.64 o 
   8   5   7      206.83      219.31      2.72 o 
   9   5   7       30.19       34.96      2.18 o 
  10   5   7        9.00       11.95      0.83 o 
  11   5   7       42.00       43.97      1.77 o 
  12   5   7        0.23       -0.42      0.42 o 
  -7   6   7        0.77        1.25      0.37 o 
  -6   6   7        8.64        7.87      0.73 o 
  -5   6   7       18.51       18.16      1.77 o 
  -4   6   7      175.66      167.37      3.12 o 
  -3   6   7       14.98       13.05      0.46 o 
  -2   6   7       17.64       20.16      0.54 o 
  -1   6   7       88.87       75.38      1.26 o 
   0   6   7        0.28        0.01      0.13 o 
   1   6   7       37.48       39.75      0.76 o 
   2   6   7       52.93       49.11      1.92 o 
   3   6   7        1.12        1.66      0.16 o 
   4   6   7      264.33      278.45      3.31 o 
   5   6   7       42.59       44.01      0.82 o 
   6   6   7        3.00        2.61      0.24 o 
   7   6   7        1.51        1.54      0.40 o 
   8   6   7        2.52        3.26      0.30 o 
   9   6   7      133.63      148.36      3.27 o 
  10   6   7       28.99       31.06      0.99 o 
  11   6   7       37.96       40.12      1.66 o 
  12   6   7        4.84        5.61      0.73 o 
  -7   7   7        6.98        7.59      0.83 o 
  -6   7   7        1.79        1.81      0.37 o 
  -5   7   7        6.83        8.32      0.55 o 
  -4   7   7       77.84       75.57      1.69 o 
  -3   7   7        3.29        2.00      0.24 o 
  -2   7   7      663.10      644.41      8.58 o 
  -1   7   7       53.20       52.76      0.96 o 
   0   7   7       29.73       24.82      0.58 o 
   1   7   7       44.29       40.08      0.96 o 
   2   7   7        0.11        0.21      0.22 o 
   3   7   7        4.00        3.46      0.31 o 
   4   7   7       71.83       67.70      1.14 o 
   5   7   7       13.23       12.73      0.41 o 
   6   7   7      136.53      137.59      2.08 o 
   7   7   7      124.47      122.99      1.94 o 
   8   7   7       10.33       11.36      0.44 o 
   9   7   7        0.51        0.88      0.36 o 
  10   7   7        1.85        1.52      0.37 o 
  11   7   7        1.07        1.30      0.37 o 
  -7   8   7        0.08        0.00      0.52 o 
  -6   8   7       12.33       15.59      1.04 o 
  -5   8   7        4.88        4.79      0.73 o 
  -4   8   7        3.93        3.13      0.37 o 
  -3   8   7       38.03       31.00      0.88 o 
  -2   8   7       22.49       27.97      0.84 o 
  -1   8   7       66.78       61.40      1.40 o 
   0   8   7       16.60       13.33      0.55 o 
   1   8   7       20.99       20.90      0.66 o 
   2   8   7        0.59        0.21      0.22 o 
   3   8   7       10.74       10.60      0.51 o 
   4   8   7        9.92        9.52      0.47 o 
   5   8   7        0.04        0.50      0.19 o 
   6   8   7      189.92      189.18      2.78 o 
   7   8   7      103.70      106.91      1.72 o 
   8   8   7       12.31       10.65      0.73 o 
   9   8   7        1.70        2.03      0.37 o 
  10   8   7       40.06       44.27      2.08 o 
  11   8   7       52.40       53.64      1.82 o 
  -4   9   7        5.74        5.20      0.62 o 
  -3   9   7        7.06        5.72      0.44 o 
  -2   9   7       28.74       25.64      0.81 o 
  -1   9   7       34.79       38.00      1.03 o 
   0   9   7       27.46       22.15      0.73 o 
   1   9   7       18.34       15.23      0.94 o 
   2   9   7        0.45       -0.12      0.25 o 
   3   9   7        2.22        2.67      0.57 o 
   4   9   7      152.29      132.75      2.53 o 
   5   9   7       56.72       53.64      1.82 o 
   6   9   7       14.92       16.71      0.58 o 
   7   9   7       20.36       20.02      0.89 o 
   8   9   7       97.40      104.49      2.20 o 
   9   9   7        4.37        3.81      0.68 o 
  10   9   7       72.71       78.24      1.84 o 
  -4  10   7        1.14        1.14      0.52 o 
  -3  10   7        0.88        0.98      0.52 o 
  -2  10   7        0.40        0.47      0.29 o 
  -1  10   7        7.78        5.93      0.44 o 
   0  10   7       15.76       12.48      0.59 o 
   1  10   7      107.07       97.25      1.98 o 
   2  10   7        4.30        4.32      0.37 o 
   3  10   7      109.35       99.89      2.06 o 
   4  10   7       49.73       47.63      2.23 o 
   5  10   7       96.56       97.83      2.02 o 
   6  10   7        0.39        0.42      0.29 o 
   7  10   7       84.08       90.42      1.58 o 
   8  10   7        0.52        0.10      0.29 o 
   9  10   7       20.22       21.29      1.35 o 
  10  10   7        6.05        5.82      0.73 o 
  -3  11   7        8.25        9.88      0.59 o 
  -2  11   7        2.14        2.21      0.52 o 
  -1  11   7        4.05        2.72      0.37 o 
   0  11   7        7.28        6.93      0.73 o 
   1  11   7       38.41       37.97      1.10 o 
   2  11   7        0.90        0.83      0.31 o 
   3  11   7        0.91        0.42      0.29 o 
   4  11   7        2.06        3.96      0.37 o 
   5  11   7        5.43        3.65      0.37 o 
   6  11   7       26.61       28.54      0.92 o 
   7  11   7        6.80        5.81      0.47 o 
   8  11   7        1.84        1.97      0.52 o 
  -3  12   7       26.44       27.65      1.35 o 
  -2  12   7        0.03        0.31      0.29 o 
  -1  12   7        2.87        4.02      0.52 o 
   0  12   7       31.17       31.71      1.04 o 
   1  12   7       23.63       19.49      0.77 o 
   2  12   7       15.61       16.02      0.70 o 
   3  12   7        8.63        8.60      0.55 o 
   4  12   7        0.02       -0.06      0.25 o 
   5  12   7        4.98        6.77      0.68 o 
   6  12   7        2.42        3.30      0.40 o 
   7  12   7        0.04        0.10      0.42 o 
  -2  13   7        5.44        7.28      0.83 o 
  -1  13   7        0.00       -0.10      0.29 o 
   0  13   7        4.48        5.61      0.51 o 
   1  13   7        5.87        3.95      0.62 o 
   2  13   7        0.69        0.57      0.29 o 
   3  13   7        0.10       -0.21      0.29 o 
   4  13   7        0.09        0.26      0.29 o 
   5  13   7       14.51       16.26      0.77 o 
   6  13   7        0.04        0.42      0.42 o 
   0  14   7        4.28        4.05      0.73 o 
   1  14   7        3.04        3.43      0.62 o 
   2  14   7        0.03        0.00      0.42 o 
   3  14   7        0.29        0.94      0.52 o 
   0 -11   8       21.56       30.45      1.56 o 
   1 -11   8       12.53       14.68      0.73 o 
   2 -11   8        5.73        7.15      0.55 o 
   3 -11   8        7.79        9.49      0.66 o 
   4 -11   8        6.30        7.59      0.83 o 
  -2 -10   8        2.42        3.33      0.62 o 
  -1 -10   8        5.66        4.68      0.62 o 
   0 -10   8        2.46        4.08      0.57 o 
   1 -10   8       38.26       37.18      1.14 o 
   2 -10   8       43.10       44.07      1.25 o 
   3 -10   8       15.29       17.29      1.51 o 
   4 -10   8        6.91        5.77      0.51 o 
   5 -10   8       68.39       75.52      2.18 o 
   6 -10   8       10.76       12.68      1.04 o 
  -4  -9   8        1.81        1.66      0.52 o 
  -3  -9   8        1.07        1.04      0.52 o 
  -2  -9   8        0.28        0.31      0.42 o 
  -1  -9   8       45.96       44.07      1.77 o 
   0  -9   8       13.74       18.09      0.73 o 
   1  -9   8       27.35       27.24      1.40 o 
   2  -9   8       10.43       10.54      0.99 o 
   3  -9   8        0.87        1.09      0.29 o 
   4  -9   8        0.51        0.47      0.36 o 
   5  -9   8        0.01        0.10      0.29 o 
   6  -9   8        0.35        0.31      0.29 o 
   7  -9   8       35.31       42.53      1.25 o 
   8  -9   8        7.60        9.25      0.94 o 
  -4  -8   8       15.01       17.57      1.14 o 
  -3  -8   8        4.22        5.61      0.62 o 
  -2  -8   8        2.88        3.29      1.04 o 
  -1  -8   8       17.14       15.18      0.94 o 
   0  -8   8       36.26       36.02      1.03 o 
   1  -8   8        5.39        5.68      0.44 o 
   2  -8   8       81.20       84.19      1.84 o 
   3  -8   8        1.37        1.20      0.29 o 
   4  -8   8        1.26        1.15      0.24 o 
   5  -8   8        1.40        1.05      0.27 o 
   6  -8   8        0.00        0.14      0.24 o 
   7  -8   8       38.01       44.00      1.00 o 
   8  -8   8        1.49        2.33      0.30 o 
   9  -8   8        4.13        5.34      0.73 o 
  -5  -7   8        0.44        0.52      0.52 o 
  -4  -7   8        0.17        0.42      0.42 o 
  -3  -7   8        4.97        6.55      0.62 o 
  -2  -7   8        7.09        5.41      0.44 o 
  -1  -7   8        5.54        6.24      0.44 o 
   0  -7   8        0.84        1.30      0.24 o 
   1  -7   8        0.17        0.26      0.41 o 
   2  -7   8       29.55       32.12      0.76 o 
   3  -7   8        0.08       -0.07      0.26 o 
   4  -7   8      151.68      150.81      2.34 o 
   5  -7   8       67.19       61.38      1.20 o 
   6  -7   8        7.10        7.73      0.42 o 
   7  -7   8       18.37       17.97      0.98 o 
   8  -7   8       26.45       26.02      0.74 o 
   9  -7   8        0.11        0.26      0.29 o 
  10  -7   8        3.00        3.95      0.62 o 
  -6  -6   8        4.98        5.30      0.73 o 
  -5  -6   8        0.70        1.04      0.52 o 
  -4  -6   8      101.16      103.32      3.12 o 
  -3  -6   8        0.73        0.42      0.29 o 
  -2  -6   8        1.24        2.91      0.27 o 
  -1  -6   8        2.93        3.06      0.21 o 
   0  -6   8        0.44        0.31      0.16 o 
   1  -6   8        9.01        9.85      0.42 o 
   2  -6   8      225.62      221.00      3.20 o 
   3  -6   8      330.50      333.91      4.86 o 
   4  -6   8      206.49      217.82      3.18 o 
   5  -6   8       29.39       25.97      0.74 o 
   6  -6   8       94.47       90.40      1.90 o 
   7  -6   8       14.29       11.69      0.48 o 
   8  -6   8        4.23        5.70      0.61 o 
   9  -6   8       29.50       32.61      0.84 o 
  10  -6   8        7.20       10.02      0.52 o 
  -6  -5   8        1.25        1.99      0.40 o 
  -5  -5   8       41.26       41.17      1.21 o 
  -4  -5   8       31.54       35.92      1.06 o 
  -3  -5   8        2.41        2.27      0.32 o 
  -2  -5   8        9.59       10.03      0.51 o 
  -1  -5   8       11.20       11.03      0.36 o 
   0  -5   8      201.93      212.31      2.62 o 
   1  -5   8      684.25      667.58     11.51 o 
   2  -5   8      172.53      166.03      6.09 o 
   3  -5   8      292.80      281.98      4.39 o 
   4  -5   8       22.08       21.77      0.60 o 
   5  -5   8      246.47      249.81      3.58 o 
   6  -5   8      158.95      149.58      3.29 o 
   7  -5   8        1.07        1.53      0.24 o 
   8  -5   8       13.56       16.43      0.54 o 
   9  -5   8       28.21       25.09      0.72 o 
  10  -5   8        8.15        8.89      0.46 o 
  11  -5   8        6.20        6.13      0.73 o 
  -7  -4   8       27.26       28.69      1.46 o 
  -6  -4   8        4.43        6.06      0.47 o 
  -5  -4   8       24.33       28.85      0.96 o 
  -4  -4   8       26.14       24.89      0.84 o 
  -3  -4   8        0.08        0.56      0.25 o 
  -2  -4   8       65.83       61.15      1.40 o 
  -1  -4   8       18.93       11.89      0.42 o 
   0  -4   8      172.21      169.40      2.14 o 
   1  -4   8       40.65       40.73      0.77 o 
   2  -4   8       59.50       67.76      1.50 o 
   3  -4   8       74.64       73.40      1.24 o 
   4  -4   8      401.19      392.16      5.38 o 
   5  -4   8      285.59      277.14      3.92 o 
   6  -4   8       26.14       23.93      0.62 o 
   7  -4   8      181.84      170.68      2.60 o 
   8  -4   8        0.01        0.12      0.19 o 
   9  -4   8        3.31        3.90      0.32 o 
  10  -4   8        3.50        4.70      0.52 o 
  11  -4   8        1.13        1.36      0.37 o 
  -7  -3   8        3.42        4.26      0.47 o 
  -6  -3   8        0.07        0.52      0.29 o 
  -5  -3   8       48.62       46.47      1.25 o 
  -4  -3   8       60.23       57.07      1.40 o 
  -3  -3   8      139.94      148.88      2.79 o 
  -2  -3   8       73.41       61.08      1.40 o 
  -1  -3   8      137.79      132.49      2.00 o 
   0  -3   8       88.09       74.77      2.96 o 
   1  -3   8        1.98        0.29      0.14 o 
   2  -3   8        0.92        0.87      0.14 o 
   3  -3   8      148.13      141.37      3.17 o 
   4  -3   8       27.64       30.44      0.66 o 
   5  -3   8       58.54       55.06      1.25 o 
   6  -3   8       90.61       86.56      1.44 o 
   7  -3   8        0.40        0.07      0.21 o 
   8  -3   8       39.56       34.90      0.80 o 
   9  -3   8        5.41        7.80      0.42 o 
  10  -3   8       10.20       10.31      0.63 o 
  11  -3   8       32.21       34.80      1.87 o 
  12  -3   8        0.29        0.73      0.52 o 
  -7  -2   8       15.91       18.04      0.81 o 
  -6  -2   8        1.76        1.82      0.37 o 
  -5  -2   8        0.24        0.25      0.42 o 
  -4  -2   8       95.25      107.76      2.20 o 
  -3  -2   8      471.23      461.13      7.75 o 
  -2  -2   8       87.48       77.61      2.18 o 
  -1  -2   8     1110.93     1070.65     13.98 o 
   0  -2   8       26.79       24.92      0.60 o 
   1  -2   8        0.47        0.30      0.19 o 
   2  -2   8      141.32      142.00      2.06 o 
   3  -2   8      161.57      151.47      1.88 o 
   4  -2   8        1.76        1.62      0.19 o 
   5  -2   8       41.68       38.19      0.76 o 
   6  -2   8       43.81       41.16      0.82 o 
   7  -2   8        1.32        0.20      0.27 o 
   8  -2   8       27.77       22.84      0.64 o 
   9  -2   8        2.10        1.48      0.24 o 
  10  -2   8       43.10       36.62      1.30 o 
  11  -2   8       14.53       13.43      0.88 o 
  12  -2   8        2.43        2.60      0.62 o 
  -7  -1   8        1.74        2.37      0.40 o 
  -6  -1   8        0.00        0.12      0.26 o 
  -5  -1   8       36.58       33.57      1.03 o 
  -4  -1   8       38.91       34.87      1.03 o 
  -3  -1   8        4.69        3.81      0.40 o 
  -2  -1   8      270.11      239.90      4.19 o 
  -1  -1   8       90.19       89.06      1.60 o 
   0  -1   8       47.84       49.09      1.65 o 
   1  -1   8        0.95        1.02      0.19 o 
   2  -1   8        3.88        5.70      0.58 o 
   3  -1   8       54.59       53.68      2.41 o 
   4  -1   8      200.09      194.88      2.36 o 
   5  -1   8       26.18       23.70      0.55 o 
   6  -1   8      102.11       98.55      1.56 o 
   7  -1   8      236.76      214.44      3.08 o 
   8  -1   8       32.45       24.94      0.65 o 
   9  -1   8        4.21        2.58      0.30 o 
  10  -1   8       52.90       52.66      1.36 o 
  11  -1   8       78.15       75.97      1.80 o 
  12  -1   8       32.54       34.68      1.14 o 
  -7   0   8       12.49       12.28      0.66 o 
  -6   0   8       22.15       22.06      0.84 o 
  -5   0   8        8.35        6.46      0.47 o 
  -4   0   8        0.19        0.26      0.29 o 
  -3   0   8       67.21       57.61      1.36 o 
  -2   0   8        7.68        4.26      0.37 o 
  -1   0   8       32.74       27.83      0.89 o 
   0   0   8       21.36       21.66      0.63 o 
   1   0   8      104.97      101.14      3.30 o 
   2   0   8       28.14       31.36      0.88 o 
   3   0   8       24.57       25.75      0.68 o 
   4   0   8      125.07      136.92      2.09 o 
   5   0   8       16.42       16.56      0.42 o 
   6   0   8       19.45       18.47      0.52 o 
   7   0   8      190.24      176.31      2.60 o 
   8   0   8      350.41      372.85      5.16 o 
   9   0   8       45.20       38.41      0.86 o 
  10   0   8       46.05       43.59      1.21 o 
  11   0   8       17.07       14.18      1.40 o 
  12   0   8        8.30        7.45      0.55 o 
  -8   1   8        2.89        4.47      0.73 o 
  -7   1   8        5.27        6.15      0.51 o 
  -6   1   8       22.20       19.54      0.81 o 
  -5   1   8       10.00        9.51      0.59 o 
  -4   1   8      274.85      260.99      4.63 o 
  -3   1   8        3.54        2.18      0.32 o 
  -2   1   8      179.32      177.77      2.60 o 
  -1   1   8       34.46       33.13      0.70 o 
   0   1   8       10.29       12.08      0.38 o 
   1   1   8      174.36      154.42      2.24 o 
   2   1   8       53.39       52.22      0.90 o 
   3   1   8        1.20        1.74      0.51 o 
   4   1   8      168.68      177.43      7.15 o 
   5   1   8        8.99       10.75      0.33 o 
   6   1   8      155.72      156.62      1.97 o 
   7   1   8      361.14      349.07      4.82 o 
   8   1   8      156.35      153.05      2.30 o 
   9   1   8       12.66       12.33      0.50 o 
  10   1   8       21.37       19.33      0.73 o 
  11   1   8        1.63        2.03      0.37 o 
  12   1   8        0.02        0.29      0.32 o 
  -8   2   8        1.34        1.77      0.62 o 
  -7   2   8       34.88       33.08      1.61 o 
  -6   2   8       15.71       14.56      0.70 o 
  -5   2   8       49.54       44.66      1.18 o 
  -4   2   8        8.62        6.76      0.44 o 
  -3   2   8        2.03        1.95      0.62 o 
  -2   2   8      224.86      209.19      2.96 o 
  -1   2   8      257.55      272.31      3.78 o 
   0   2   8        0.45        0.00      0.13 o 
   1   2   8       41.57       45.64      0.84 o 
   2   2   8       53.26       58.51      1.00 o 
   3   2   8       41.92       38.74      0.74 o 
   4   2   8       14.12       15.76      0.92 o 
   5   2   8       88.22       81.93      2.22 o 
   6   2   8        5.40        3.40      0.20 o 
   7   2   8      113.76      107.49      1.68 o 
   8   2   8        0.67        0.69      0.24 o 
   9   2   8       10.29        9.85      0.46 o 
  10   2   8        9.38        9.38      0.99 o 
  11   2   8        0.06        0.36      0.29 o 
  12   2   8        4.49        5.20      0.51 o 
  -8   3   8        2.15        1.56      0.62 o 
  -7   3   8        1.25        1.60      0.40 o 
  -6   3   8        6.54        5.67      0.51 o 
  -5   3   8        6.14        7.39      0.51 o 
  -4   3   8       20.41       19.28      0.73 o 
  -3   3   8      497.06      469.73      7.83 o 
  -2   3   8       14.28       15.46      0.46 o 
  -1   3   8       69.06       66.30      1.35 o 
   0   3   8      509.45      487.29     15.04 o 
   1   3   8        0.34        0.47      0.13 o 
   2   3   8       20.15       13.40      0.42 o 
   3   3   8      353.29      330.48      4.59 o 
   4   3   8      590.29      605.89      8.00 o 
   5   3   8       14.56       15.81      0.44 o 
   6   3   8       87.28       78.06      1.09 o 
   7   3   8        0.01       -0.12      0.17 o 
   8   3   8       18.61       19.18      0.56 o 
   9   3   8        0.54        0.21      0.29 o 
  10   3   8       36.96       37.50      1.06 o 
  11   3   8        9.33        8.63      1.14 o 
  12   3   8        1.96        3.13      0.44 o 
  -7   4   8       20.56       20.58      0.88 o 
  -6   4   8       21.99       25.27      0.92 o 
  -5   4   8       49.83       54.22      1.40 o 
  -4   4   8        8.46        6.30      0.47 o 
  -3   4   8        7.56        7.09      0.94 o 
  -2   4   8       34.32       34.56      1.35 o 
  -1   4   8       50.71       52.57      0.94 o 
   0   4   8       21.23       22.43      0.54 o 
   1   4   8        0.26        0.87      0.18 o 
   2   4   8      121.67      103.67      3.34 o 
   3   4   8      240.94      241.25      3.36 o 
   4   4   8       31.00       28.07      0.60 o 
   5   4   8      218.37      236.45      3.30 o 
   6   4   8       15.65       11.60      0.40 o 
   7   4   8       14.28       13.74      0.37 o 
   8   4   8      126.50      129.75      1.73 o 
   9   4   8      217.68      230.04      3.34 o 
  10   4   8        0.00       -0.10      0.31 o 
  11   4   8        5.51        5.43      0.47 o 
  12   4   8        5.41        5.09      0.73 o 
  -7   5   8        2.95        3.59      1.04 o 
  -6   5   8       22.76       20.81      1.40 o 
  -5   5   8       12.82       12.27      0.66 o 
  -4   5   8        2.03        1.36      0.32 o 
  -3   5   8       49.83       48.15      1.18 o 
  -2   5   8        0.73        0.58      0.35 o 
  -1   5   8       75.48       70.94      1.22 o 
   0   5   8       33.72       29.75      0.62 o 
   1   5   8       59.02       43.81      0.82 o 
   2   5   8       16.97       16.94      0.55 o 
   3   5   8       47.96       39.57      0.76 o 
   4   5   8      128.91      133.05      1.96 o 
   5   5   8       84.26       88.63      1.40 o 
   6   5   8       85.17       90.30      1.44 o 
   7   5   8      282.48      297.77      3.59 o 
   8   5   8        0.19        0.04      0.17 o 
   9   5   8       17.30       16.27      0.66 o 
  10   5   8       32.53       33.88      1.46 o 
  11   5   8        0.43       -0.42      0.42 o 
  12   5   8        9.66       13.82      1.04 o 
  -7   6   8        0.12        0.10      0.32 o 
  -6   6   8        1.42        1.60      0.40 o 
  -5   6   8       55.68       51.21      1.36 o 
  -4   6   8        3.69        2.12      0.32 o 
  -3   6   8        0.13       -0.21      0.31 o 
  -2   6   8        2.89        4.29      0.29 o 
  -1   6   8       45.49       45.01      1.47 o 
   0   6   8      249.92      246.06      3.44 o 
   1   6   8       50.25       38.67      0.76 o 
   2   6   8       10.59        9.46      0.39 o 
   3   6   8        0.48        0.55      0.18 o 
   4   6   8        9.92       12.25      0.40 o 
   5   6   8        0.17        0.36      0.26 o 
   6   6   8        4.89        5.82      0.37 o 
   7   6   8      145.58      148.64      2.76 o 
   8   6   8        0.35        1.16      0.88 o 
   9   6   8       68.40       70.99      1.62 o 
  10   6   8        1.77        1.41      0.37 o 
  11   6   8       41.72       49.89      1.87 o 
  12   6   8        9.37        6.86      0.83 o 
  -6   7   8        1.38        1.23      0.57 o 
  -5   7   8        0.59        1.75      0.37 o 
  -4   7   8        0.50        0.52      0.29 o 
  -3   7   8        9.43       10.41      0.42 o 
  -2   7   8      172.07      178.00      2.62 o 
  -1   7   8      160.60      146.44      2.32 o 
   0   7   8      121.18      104.25      1.64 o 
   1   7   8        3.83        4.12      0.38 o 
   2   7   8       49.37       55.20      1.25 o 
   3   7   8       24.39       21.15      0.66 o 
   4   7   8        3.10        3.69      0.42 o 
   5   7   8        8.02        7.80      0.44 o 
   6   7   8        0.33        0.26      0.47 o 
   7   7   8       38.35       38.41      1.46 o 
   8   7   8       33.21       39.93      1.06 o 
   9   7   8       30.19       35.13      1.46 o 
  10   7   8        5.60        4.99      0.62 o 
  -6   8   8        8.55        8.11      0.83 o 
  -5   8   8        3.56        4.74      0.47 o 
  -4   8   8        1.13        1.39      0.32 o 
  -3   8   8        2.33        2.66      0.26 o 
  -2   8   8        0.08        0.09      0.25 o 
  -1   8   8       95.58       92.22      1.87 o 
   0   8   8      112.29      100.37      1.98 o 
   1   8   8        0.53        0.42      0.22 o 
   2   8   8        5.08        6.83      0.44 o 
   3   8   8       52.22       50.57      1.18 o 
   4   8   8       59.44       52.11      2.13 o 
   5   8   8       23.85       20.48      0.70 o 
   6   8   8       32.89       34.10      0.96 o 
   7   8   8        8.96        9.28      0.88 o 
   8   8   8        1.88        2.19      0.37 o 
   9   8   8       32.04       32.95      1.46 o 
  10   8   8       65.62       77.64      2.60 o 
  11   8   8       55.52       63.82      2.29 o 
  -5   9   8        0.06        0.00      0.52 o 
  -3   9   8        7.44        5.62      0.57 o 
  -2   9   8        1.14        0.99      0.29 o 
  -1   9   8        2.68        2.23      0.31 o 
   0   9   8       24.85       30.18      2.08 o 
   1   9   8       36.49       35.72      0.99 o 
   2   9   8       32.60       26.14      0.81 o 
   3   9   8      167.40      157.58      2.94 o 
   4   9   8      195.70      190.11      3.45 o 
   5   9   8        9.58        8.47      0.51 o 
   6   9   8        9.45        9.33      1.09 o 
   7   9   8       32.73       31.15      0.96 o 
   8   9   8        0.00       -0.26      0.29 o 
   9   9   8        4.10        4.05      0.62 o 
  10   9   8       35.21       36.90      1.66 o 
  -4  10   8       14.03       13.20      0.94 o 
  -3  10   8       17.92       19.40      0.77 o 
  -2  10   8        0.06        0.30      0.25 o 
  -1  10   8        5.56        4.75      0.40 o 
   0  10   8       33.05       28.17      0.88 o 
   1  10   8        0.01        0.00      0.25 o 
   2  10   8        5.73        6.77      0.47 o 
   3  10   8       75.25       72.94      1.62 o 
   4  10   8        0.01        0.73      0.29 o 
   5  10   8        4.75        4.70      0.44 o 
   6  10   8       42.41       39.34      1.10 o 
   7  10   8        4.21        4.42      0.44 o 
   8  10   8        0.15        0.73      0.52 o 
   9  10   8        2.89        3.12      0.62 o 
  -3  11   8       26.87       32.00      1.09 o 
  -2  11   8        5.68        4.78      0.47 o 
  -1  11   8        4.95        4.89      0.44 o 
   0  11   8       32.19       35.75      1.06 o 
   1  11   8      111.48       99.23      2.06 o 
   2  11   8        0.22       -0.10      0.29 o 
   3  11   8        3.00        2.55      0.37 o 
   4  11   8        0.05       -0.07      0.25 o 
   5  11   8       23.46       20.96      0.77 o 
   6  11   8        1.29        1.66      0.32 o 
   7  11   8       15.07       17.93      0.77 o 
   8  11   8        1.13        0.10      0.52 o 
  -3  12   8        2.33        3.33      0.62 o 
  -2  12   8        0.62        0.55      0.32 o 
  -1  12   8       14.57       15.10      0.73 o 
   0  12   8       54.26       53.53      1.61 o 
   1  12   8        0.09        0.21      0.29 o 
   2  12   8       15.44       16.90      0.73 o 
   3  12   8        2.31        2.03      0.37 o 
   4  12   8        0.63       -0.07      0.25 o 
   5  12   8        7.84        6.78      1.20 o 
   6  12   8        1.30        0.94      0.29 o 
   7  12   8        0.68        1.21      0.32 o 
  -1  13   8        2.19        3.53      0.62 o 
   0  13   8        0.33        0.20      0.57 o 
   1  13   8       84.11       93.61      3.27 o 
   2  13   8       13.31       13.22      0.70 o 
   3  13   8        0.08        0.39      0.32 o 
   4  13   8        5.43        5.22      0.57 o 
   5  13   8        0.10       -0.10      0.29 o 
   6  13   8        1.57        2.29      0.52 o 
   1 -10   9       26.76       28.38      1.46 o 
   2 -10   9        0.62        1.39      0.36 o 
   3 -10   9        0.09        0.31      0.29 o 
   4 -10   9       10.26       10.58      0.66 o 
   5 -10   9        0.04        0.00      0.42 o 
   1  -9   9        3.54        4.26      0.62 o 
   2  -9   9        7.72        9.22      0.83 o 
   3  -9   9       27.88       31.35      1.92 o 
   4  -9   9       13.39       14.03      0.66 o 
   5  -9   9        0.39        0.21      0.29 o 
   6  -9   9        0.96        1.49      0.42 o 
   7  -9   9        1.18        2.39      0.52 o 
  -4  -8   9       11.16       13.51      1.04 o 
  -3  -8   9       26.67       30.77      1.46 o 
   0  -8   9       14.64       18.61      1.04 o 
   1  -8   9       22.43       26.71      1.25 o 
   2  -8   9       60.76       64.08      1.77 o 
   3  -8   9       10.47       10.21      0.88 o 
   4  -8   9        0.20        0.68      0.73 o 
   5  -8   9        2.65        2.25      0.30 o 
   6  -8   9        0.47        0.69      0.24 o 
   7  -8   9        4.43        4.52      0.36 o 
   8  -8   9        2.24        3.15      0.36 o 
  -4  -7   9       64.89       81.90      2.70 o 
  -3  -7   9        0.32        0.00      0.42 o 
  -2  -7   9        6.54        8.42      0.83 o 
   0  -7   9       25.33       25.57      1.14 o 
   1  -7   9       39.51       41.73      1.10 o 
   2  -7   9       12.82       13.33      0.62 o 
   3  -7   9       23.90       25.52      0.68 o 
   4  -7   9       43.66       46.31      1.29 o 
   5  -7   9        1.43        1.16      0.24 o 
   6  -7   9       14.35       12.65      0.52 o 
   7  -7   9       11.80       13.34      0.54 o 
   8  -7   9       16.84       19.16      0.66 o 
   9  -7   9        0.15        0.38      0.28 o 
  -5  -6   9       63.07       76.08      2.70 o 
  -4  -6   9       30.09       32.53      1.56 o 
  -3  -6   9        4.62        5.75      0.44 o 
  -2  -6   9        1.35        2.78      0.37 o 
  -1  -6   9       73.00       70.00      3.27 o 
   0  -6   9        6.41        7.17      0.51 o 
   1  -6   9      413.77      427.61      7.17 o 
   2  -6   9       45.97       44.02      1.35 o 
   3  -6   9       49.00       46.64      1.18 o 
   4  -6   9        0.31        0.21      0.18 o 
   5  -6   9       17.40       17.30      0.54 o 
   6  -6   9        4.73        4.53      0.55 o 
   7  -6   9        0.17        0.42      0.24 o 
   8  -6   9        0.77        0.59      0.24 o 
   9  -6   9        0.16        0.10      0.24 o 
  10  -6   9        1.19        2.38      0.40 o 
  -5  -5   9        4.72        2.84      0.44 o 
  -4  -5   9        1.74        2.33      0.37 o 
  -3  -5   9       28.59       28.03      1.56 o 
  -2  -5   9       99.46      100.94      2.06 o 
  -1  -5   9       15.59       14.61      1.04 o 
   0  -5   9      269.43      271.61      3.84 o 
   1  -5   9       41.96       34.38      0.99 o 
   2  -5   9      237.51      228.16      4.04 o 
   3  -5   9       87.36       86.06      1.84 o 
   4  -5   9      171.16      159.47      2.94 o 
   5  -5   9       48.90       47.99      1.51 o 
   6  -5   9       14.97       15.15      0.52 o 
   7  -5   9       31.18       34.43      1.37 o 
   8  -5   9       86.85       84.97      1.52 o 
   9  -5   9        1.58        1.80      0.28 o 
  10  -5   9       29.55       35.42      0.92 o 
  -6  -4   9        3.41        2.82      0.44 o 
  -5  -4   9        4.93        6.09      0.51 o 
  -4  -4   9        2.99        4.96      0.44 o 
  -3  -4   9       94.58      101.62      2.13 o 
  -2  -4   9       11.11        8.92      0.57 o 
  -1  -4   9       54.87       50.52      1.25 o 
   0  -4   9       10.23        8.47      0.67 o 
   1  -4   9       88.58       76.44      1.30 o 
   2  -4   9       43.54       39.92      1.03 o 
   3  -4   9      121.35      111.69      2.20 o 
   4  -4   9       44.22       43.04      1.10 o 
   5  -4   9      169.53      180.01      4.82 o 
   6  -4   9        0.48        0.24      0.19 o 
   7  -4   9        6.13        5.42      0.34 o 
   8  -4   9       91.41       84.38      1.52 o 
   9  -4   9        5.54        4.94      0.36 o 
  10  -4   9        9.67       10.45      0.50 o 
  11  -4   9       14.87       20.27      1.25 o 
  -6  -3   9        0.00        0.16      0.29 o 
  -5  -3   9       17.49       16.10      0.78 o 
  -4  -3   9       36.80       29.29      0.96 o 
  -3  -3   9        0.14        0.12      0.26 o 
  -2  -3   9      100.38       82.01      1.76 o 
  -1  -3   9       41.60       33.72      1.11 o 
   0  -3   9       10.94       11.71      0.58 o 
   1  -3   9      190.37      190.29      3.02 o 
   2  -3   9       35.83       32.03      0.70 o 
   3  -3   9       43.29       44.80      1.10 o 
   4  -3   9      177.56      168.70      3.09 o 
   5  -3   9        0.91        0.31      0.31 o 
   6  -3   9       24.41       24.87      0.64 o 
   7  -3   9       62.89       58.47      1.12 o 
   8  -3   9       14.89       16.47      0.60 o 
   9  -3   9       15.17       16.18      0.56 o 
  10  -3   9        9.04        8.36      0.46 o 
  11  -3   9       20.08       22.84      2.49 o 
  -6  -2   9        8.06        9.54      0.62 o 
  -5  -2   9        1.56        2.19      0.37 o 
  -4  -2   9       35.11       34.85      1.04 o 
  -3  -2   9       10.30       14.61      0.62 o 
  -2  -2   9       43.42       37.03      1.03 o 
  -1  -2   9       21.00       22.90      0.60 o 
   0  -2   9       35.25       38.80      0.80 o 
   1  -2   9        0.17        0.42      0.20 o 
   2  -2   9       34.27       33.63      0.70 o 
   3  -2   9       15.26       12.66      0.44 o 
   4  -2   9       17.91       21.28      0.88 o 
   5  -2   9       15.36       14.20      0.59 o 
   6  -2   9        3.66        3.43      0.37 o 
   7  -2   9       16.45       14.12      0.50 o 
   8  -2   9       61.03       58.43      1.14 o 
   9  -2   9       33.55       35.86      0.86 o 
  10  -2   9       71.49       75.37      1.45 o 
  11  -2   9        0.24        0.42      0.37 o 
  12  -2   9       11.89       13.82      1.04 o 
  -7  -1   9       19.72       19.96      1.25 o 
  -6  -1   9        0.82        0.74      0.36 o 
  -5  -1   9       10.97        8.45      0.88 o 
  -4  -1   9        0.02        0.12      0.26 o 
  -3  -1   9        0.32        0.30      0.25 o 
  -2  -1   9      581.31      567.71      9.37 o 
  -1  -1   9       41.58       44.56      1.06 o 
   0  -1   9        1.27        0.55      0.21 o 
   1  -1   9      230.82      217.45      8.13 o 
   2  -1   9       51.16       52.25      0.96 o 
   3  -1   9      760.52      806.16     10.95 o 
   4  -1   9        8.17        9.77      0.50 o 
   5  -1   9      205.73      183.83      3.31 o 
   6  -1   9       54.13       51.93      1.25 o 
   7  -1   9      201.54      183.72      3.34 o 
   8  -1   9        0.84        1.54      0.24 o 
   9  -1   9        0.30        0.45      0.24 o 
  10  -1   9        5.01        4.41      0.36 o 
  11  -1   9       75.43       72.22      1.73 o 
  12  -1   9       31.47       36.90      1.66 o 
  -7   0   9        9.31        9.99      0.78 o 
  -6   0   9       12.48       14.03      0.73 o 
  -5   0   9        0.68        0.31      0.29 o 
  -4   0   9       70.72       66.44      1.82 o 
  -3   0   9       79.85       68.83      2.13 o 
  -2   0   9        7.50        6.37      0.44 o 
  -1   0   9       83.92       81.67      1.73 o 
   0   0   9      642.78      619.91      8.22 o 
   1   0   9      364.93      349.19      9.37 o 
   2   0   9      171.38      177.12      2.56 o 
   3   0   9        1.91        1.58      0.19 o 
   4   0   9      272.03      267.78      3.70 o 
   5   0   9        0.13        0.03      0.25 o 
   6   0   9       36.76       33.99      0.96 o 
   7   0   9        7.48        7.38      0.51 o 
   8   0   9       42.77       34.52      1.03 o 
   9   0   9        0.40       -0.12      0.21 o 
  10   0   9       20.35       19.83      0.60 o 
  11   0   9       12.59       13.34      0.83 o 
  12   0   9       14.30       20.75      1.46 o 
  -7   1   9        6.50        7.23      0.59 o 
  -6   1   9        0.02        0.10      0.32 o 
  -5   1   9       16.37       12.51      0.62 o 
  -4   1   9        1.46        1.64      0.32 o 
  -3   1   9       40.78       39.56      1.77 o 
  -2   1   9       69.07       60.04      1.40 o 
  -1   1   9      566.85      547.25      7.32 o 
   0   1   9       14.00       10.78      0.42 o 
   1   1   9       79.03       69.07      2.73 o 
   2   1   9       18.32       21.45      0.54 o 
   3   1   9       83.98       73.73      1.22 o 
   4   1   9      312.06      315.61      5.29 o 
   5   1   9       48.97       50.94      0.91 o 
   6   1   9       38.27       39.35      1.03 o 
   7   1   9        0.06       -0.04      0.25 o 
   8   1   9        0.01       -0.25      0.25 o 
   9   1   9       18.80       19.07      0.73 o 
  10   1   9        1.44        1.16      0.47 o 
  11   1   9        6.95        8.00      0.55 o 
  12   1   9        5.36        4.44      0.47 o 
  -7   2   9        0.01        0.21      0.52 o 
  -6   2   9        1.38        3.07      0.44 o 
  -5   2   9       35.93       30.82      1.03 o 
  -4   2   9       54.68       56.76      1.40 o 
  -3   2   9      499.97      471.79      8.68 o 
  -2   2   9      153.24      143.94      2.72 o 
  -1   2   9      375.48      357.03      4.88 o 
   0   2   9        8.93        7.03      0.46 o 
   1   2   9       96.69       85.53      1.38 o 
   2   2   9      106.08       98.03      1.52 o 
   3   2   9        8.33        9.29      0.38 o 
   4   2   9        0.93        0.62      0.19 o 
   5   2   9        3.81        2.28      0.21 o 
   6   2   9       29.09       27.81      0.65 o 
   7   2   9       51.39       47.45      1.18 o 
   8   2   9        0.18       -0.25      0.25 o 
   9   2   9      114.09      117.51      2.35 o 
  10   2   9        8.49        7.80      0.73 o 
  11   2   9        6.82        8.11      0.83 o 
  12   2   9        8.15        8.21      0.83 o 
  -7   3   9       27.50       29.42      1.56 o 
  -6   3   9       35.52       34.14      1.10 o 
  -5   3   9        6.37        5.69      0.47 o 
  -4   3   9        2.15        1.75      0.37 o 
  -3   3   9      132.75      123.04      2.43 o 
  -2   3   9      170.94      163.61      5.56 o 
  -1   3   9      130.00      129.65      2.39 o 
   0   3   9      251.36      250.11      3.52 o 
   1   3   9      208.49      209.29      2.96 o 
   2   3   9        4.37        4.46      0.37 o 
   3   3   9       65.33       60.77      2.14 o 
   4   3   9       82.29       86.43      1.82 o 
   5   3   9       95.44       91.32      1.46 o 
   6   3   9      109.11      107.29      1.68 o 
   7   3   9       48.93       41.89      0.84 o 
   8   3   9       83.64       85.00      4.89 o 
   9   3   9        1.33        2.33      0.37 o 
  10   3   9       16.96       21.10      1.14 o 
  11   3   9        5.86        6.55      0.73 o 
  12   3   9        2.87        3.95      0.62 o 
  -7   4   9        0.04        0.10      0.52 o 
  -6   4   9        3.60        2.34      0.44 o 
  -5   4   9      106.29       98.88      2.65 o 
  -4   4   9       62.87       59.37      2.70 o 
  -3   4   9        9.81        9.16      0.55 o 
  -2   4   9        0.71        1.24      0.21 o 
  -1   4   9        1.86        2.34      0.24 o 
   0   4   9      753.21      749.70      9.88 o 
   1   4   9      391.80      414.35      5.60 o 
   2   4   9      162.50      165.84      3.02 o 
   3   4   9       26.51       25.55      0.58 o 
   4   4   9      221.55      217.09      3.75 o 
   5   4   9       44.10       46.28      0.86 o 
   6   4   9       57.52       53.75      0.98 o 
   7   4   9       78.44       77.48      1.32 o 
   8   4   9      259.87      280.78      3.94 o 
   9   4   9        1.71        1.75      0.32 o 
  10   4   9       28.25       28.38      1.25 o 
  11   4   9        0.16        0.00      0.42 o 
  -7   5   9        0.99        0.62      0.62 o 
  -6   5   9        1.60        1.30      0.37 o 
  -5   5   9        4.90        5.87      0.57 o 
  -4   5   9        1.09        0.67      0.32 o 
  -3   5   9       48.08       42.15      2.75 o 
  -2   5   9       33.23       32.85      0.92 o 
  -1   5   9       59.22       56.85      1.06 o 
   0   5   9       16.03       13.95      0.46 o 
   1   5   9       19.96       14.64      0.48 o 
   2   5   9      414.19      391.60     11.35 o 
   3   5   9      324.16      319.71      4.38 o 
   4   5   9       47.13       45.24      0.86 o 
   5   5   9       30.62       25.32      0.99 o 
   6   5   9       21.66       23.37      0.58 o 
   7   5   9      343.92      359.68      4.94 o 
   8   5   9       16.67       17.44      0.63 o 
   9   5   9        2.43        2.81      0.62 o 
  -6   6   9        0.00       -0.30      0.32 o 
  -5   6   9        0.53       -0.28      0.32 o 
  -4   6   9        5.95        6.76      0.51 o 
  -3   6   9       24.33       23.72      0.81 o 
  -2   6   9        2.77        2.99      0.26 o 
  -1   6   9       69.19       69.70      1.28 o 
   0   6   9      321.81      306.98      4.26 o 
   1   6   9      192.82      177.32      2.82 o 
   2   6   9      126.92      113.65      1.78 o 
   3   6   9        3.47        3.13      0.24 o 
   4   6   9      105.08       94.98      1.54 o 
   5   6   9       36.30       35.83      0.76 o 
   6   6   9        2.32        2.86      0.29 o 
   7   6   9        7.53        7.46      0.47 o 
   8   6   9       23.91       24.74      0.81 o 
   9   6   9        3.34        2.63      0.47 o 
  -6   7   9       12.84       15.73      1.30 o 
  -5   7   9        0.67        1.04      0.37 o 
  -4   7   9        0.90        0.29      0.32 o 
  -3   7   9       10.37        7.59      0.73 o 
  -2   7   9        0.04        0.12      0.19 o 
  -1   7   9       20.10       17.75      0.54 o 
   0   7   9       45.57       42.24      0.86 o 
   1   7   9        4.17        7.15      0.36 o 
   2   7   9      133.76      124.10      3.33 o 
   3   7   9        9.63        6.09      0.44 o 
   4   7   9      282.11      273.34      4.70 o 
   5   7   9       26.08       26.40      0.81 o 
   6   7   9       12.98       11.49      0.62 o 
   7   7   9       15.66       17.57      0.66 o 
   8   7   9       30.49       30.26      0.92 o 
   9   7   9       40.45       45.49      1.21 o 
  10   7   9        0.13        0.42      0.42 o 
  -5   8   9        9.89       10.06      0.66 o 
  -4   8   9       14.24       11.35      0.62 o 
  -3   8   9        0.03       -0.42      0.42 o 
  -2   8   9        3.35        2.52      0.32 o 
  -1   8   9        3.60        4.79      0.40 o 
   0   8   9        3.37        3.87      0.37 o 
   1   8   9      135.73      115.85      2.28 o 
   2   8   9       28.27       28.95      0.88 o 
   3   8   9      145.11      131.33      2.50 o 
   4   8   9       13.87       15.23      0.66 o 
   5   8   9       38.81       37.20      1.20 o 
   6   8   9        1.30        0.78      0.29 o 
   7   8   9        3.10        2.16      0.32 o 
   8   8   9       28.52       26.98      0.88 o 
   9   8   9       42.58       46.88      1.77 o 
  10   8   9       37.39       41.06      1.77 o 
  -5   9   9        0.00       -0.42      0.52 o 
  -4   9   9        0.09        0.83      0.52 o 
  -3   9   9        5.13        5.92      0.73 o 
  -2   9   9       77.58       80.12      1.80 o 
  -1   9   9        3.58        3.58      0.42 o 
   0   9   9        2.53        3.29      0.37 o 
   1   9   9       52.60       55.97      1.32 o 
   2   9   9       14.89       14.21      0.62 o 
   3   9   9        7.90        8.23      0.51 o 
   4   9   9        9.03        7.69      0.51 o 
   5   9   9        0.55        0.42      0.31 o 
   6   9   9       14.81       16.06      0.66 o 
   7   9   9        4.34        4.19      0.57 o 
   8   9   9        1.40        1.33      0.32 o 
   9   9   9        2.28        1.97      0.62 o 
  10   9   9       23.79       27.54      1.46 o 
  -4  10   9        9.21       10.19      0.94 o 
  -3  10   9        0.02        0.00      0.42 o 
  -2  10   9        0.20        0.47      0.68 o 
  -1  10   9        0.47        0.26      0.29 o 
   0  10   9       40.05       41.18      1.14 o 
   1  10   9       16.70       15.70      0.66 o 
   2  10   9       21.16       20.89      0.77 o 
   3  10   9       11.20        8.42      0.51 o 
   4  10   9       15.65       16.48      1.04 o 
   5  10   9       10.37       12.24      0.62 o 
   6  10   9        0.42        0.36      0.29 o 
   7  10   9       41.40       44.28      1.21 o 
   8  10   9       18.29       19.40      0.77 o 
   9  10   9        5.55        5.72      0.73 o 
  -3  11   9        1.80        3.12      0.62 o 
  -2  11   9        0.37        0.35      0.32 o 
  -1  11   9        0.10        0.16      0.29 o 
   0  11   9        1.11        0.16      0.29 o 
   1  11   9        0.05        0.05      0.29 o 
   2  11   9        0.40        0.73      0.29 o 
   3  11   9        0.06        0.10      0.29 o 
   4  11   9        1.56        1.66      0.37 o 
   5  11   9       20.38       20.34      0.81 o 
   6  11   9        1.85        0.95      0.32 o 
   7  11   9        3.64        4.50      0.47 o 
   8  11   9        1.98        1.30      0.40 o 
  -2  12   9        2.50        2.14      0.44 o 
  -1  12   9        2.72        0.83      0.52 o 
   0  12   9       23.92       27.13      0.96 o 
   1  12   9        5.12        5.18      0.62 o 
   2  12   9        0.59        1.95      0.42 o 
   3  12   9        7.66        8.78      0.59 o 
   4  12   9        0.55        0.62      0.29 o 
   5  12   9        0.57        1.46      0.37 o 
   6  12   9        0.64        0.26      0.47 o 
   7  12   9        2.62        1.97      0.52 o 
   0  13   9        4.55        4.26      0.73 o 
   1  13   9        0.16        0.31      0.52 o 
   2  13   9       19.21       20.27      1.25 o 
   3  13   9        0.01        0.31      0.52 o 
   4  13   9        1.55        0.94      0.52 o 
   1  -9  10        4.27        4.26      0.62 o 
   2  -9  10        0.00        0.52      0.42 o 
   3  -9  10        0.07       -0.31      0.42 o 
   4  -9  10        0.46        0.10      0.42 o 
   1  -8  10       17.22       20.58      1.14 o 
   2  -8  10        0.27        2.49      0.52 o 
   3  -8  10       10.28       12.16      0.94 o 
   4  -8  10        1.96        1.77      0.52 o 
   5  -8  10        0.43        0.57      0.29 o 
   6  -8  10        1.30        1.51      0.37 o 
   7  -8  10       17.91       20.48      1.25 o 
  -3  -7  10        8.34        9.15      0.94 o 
   1  -7  10        2.93        2.91      0.37 o 
   2  -7  10       34.52       33.26      1.03 o 
   3  -7  10        9.00        9.02      0.55 o 
   4  -7  10       21.20       24.68      1.04 o 
   5  -7  10        2.38        2.47      0.37 o 
   6  -7  10       17.93       18.99      0.81 o 
   7  -7  10        5.94        7.44      0.51 o 
   8  -7  10       10.71        9.79      0.62 o 
  -4  -6  10       52.80       68.08      2.49 o 
  -3  -6  10        3.36        5.61      0.73 o 
  -2  -6  10        4.22        5.72      0.44 o 
  -1  -6  10        0.00        0.52      0.29 o 
   0  -6  10        4.86        7.59      0.73 o 
   1  -6  10       45.86       44.55      1.18 o 
   2  -6  10       16.32       16.90      0.66 o 
   3  -6  10       34.70       36.28      1.03 o 
   4  -6  10       13.12       16.08      0.66 o 
   5  -6  10       23.38       20.48      0.78 o 
   6  -6  10       13.57       12.23      0.62 o 
   7  -6  10        0.09        1.00      0.62 o 
   8  -6  10        9.51        9.32      0.59 o 
   9  -6  10       19.65       23.82      0.92 o 
  -5  -5  10       52.49       52.70      2.08 o 
  -4  -5  10       17.86       19.83      0.84 o 
  -3  -5  10       17.99       19.09      0.77 o 
  -2  -5  10        4.39        5.72      0.44 o 
  -1  -5  10       33.91       32.60      1.46 o 
   0  -5  10       42.17       34.70      0.99 o 
   1  -5  10        1.58        1.14      0.29 o 
   2  -5  10       45.02       39.27      1.10 o 
   3  -5  10        0.33       -0.10      0.22 o 
   4  -5  10      102.27      101.35      2.06 o 
   5  -5  10      116.75      107.63      2.20 o 
   6  -5  10       11.18       13.83      0.88 o 
   7  -5  10        0.24        0.10      0.31 o 
   8  -5  10        8.18        7.48      0.51 o 
   9  -5  10        1.57        2.17      0.40 o 
  10  -5  10        1.87        3.43      0.62 o 
  -5  -4  10        4.55        3.37      0.57 o 
  -4  -4  10       17.06       16.42      0.73 o 
  -3  -4  10       32.84       36.60      1.10 o 
  -2  -4  10        0.06        0.83      0.29 o 
  -1  -4  10        6.80        6.18      0.44 o 
   0  -4  10        9.38       10.00      0.42 o 
   1  -4  10        0.48        0.78      0.29 o 
   2  -4  10      189.90      191.79      4.68 o 
   3  -4  10        0.78       -0.10      0.25 o 
   4  -4  10      232.15      226.86      4.04 o 
   5  -4  10        1.79        2.11      0.36 o 
   6  -4  10       52.54       49.55      1.97 o 
   7  -4  10       39.86       40.81      1.35 o 
   8  -4  10       11.94       12.12      0.94 o 
   9  -4  10        4.13        3.83      0.44 o 
  10  -4  10        6.41        7.56      0.55 o 
  -5  -3  10        6.26        8.46      0.88 o 
  -4  -3  10        6.06        6.47      0.51 o 
  -3  -3  10        1.53        3.04      0.47 o 
  -2  -3  10      115.37      102.60      2.13 o 
  -1  -3  10       27.83       25.52      0.81 o 
   0  -3  10       15.57       17.61      1.04 o 
   1  -3  10      263.02      246.11      3.60 o 
   2  -3  10       25.32       23.44      0.81 o 
   3  -3  10      356.50      339.27      5.77 o 
   4  -3  10       79.31       67.81      1.51 o 
   5  -3  10        6.77       10.41      1.09 o 
   6  -3  10       43.49       37.63      1.03 o 
   7  -3  10       21.05       20.12      0.73 o 
   8  -3  10        0.27        0.62      0.29 o 
   9  -3  10        5.54        7.58      0.94 o 
  10  -3  10        0.94        1.40      0.52 o 
  -6  -2  10        5.50        6.86      0.83 o 
  -5  -2  10        6.82        8.96      0.62 o 
  -4  -2  10        0.00        0.01      0.26 o 
  -3  -2  10       16.92       16.69      0.73 o 
  -2  -2  10       45.72       43.81      1.56 o 
  -1  -2  10       37.00       41.47      1.10 o 
   0  -2  10       10.21       10.42      0.64 o 
   1  -2  10       72.18       70.35      1.24 o 
   2  -2  10       19.18       15.44      0.50 o 
   3  -2  10       91.33       70.94      1.54 o 
   4  -2  10       48.96       40.21      1.06 o 
   5  -2  10       86.01       76.08      1.69 o 
   6  -2  10        3.56        2.52      0.32 o 
   7  -2  10        5.15        6.14      0.44 o 
   8  -2  10        7.88        9.00      0.62 o 
   9  -2  10        5.85        4.94      0.44 o 
  10  -2  10        0.01        0.05      0.29 o 
  11  -2  10        0.57        2.08      0.62 o 
  -6  -1  10        0.55        0.52      0.52 o 
  -5  -1  10        4.42        4.71      0.44 o 
  -4  -1  10        4.24        2.96      0.37 o 
  -3  -1  10       45.91       43.45      1.18 o 
  -2  -1  10        4.81        4.42      0.44 o 
  -1  -1  10        0.00        0.31      0.29 o 
   0  -1  10        1.24        0.49      0.24 o 
   1  -1  10        5.17        4.79      0.32 o 
   2  -1  10      112.59       96.92      1.56 o 
   3  -1  10       65.72       69.00      1.20 o 
   4  -1  10      404.06      353.08      5.99 o 
   5  -1  10      139.86      130.35      2.75 o 
   6  -1  10       23.04       21.11      0.73 o 
   7  -1  10       28.90       30.87      0.96 o 
   8  -1  10        0.77        0.94      0.29 o 
   9  -1  10       29.78       32.23      0.99 o 
  10  -1  10        0.00        0.36      0.29 o 
  11  -1  10        3.38        1.66      0.62 o 
  -6   0  10        1.66        2.20      0.44 o 
  -5   0  10        3.60        3.13      0.44 o 
  -4   0  10        9.67        8.60      0.55 o 
  -3   0  10        9.21        6.97      0.51 o 
  -2   0  10       19.02       16.44      1.30 o 
  -1   0  10      367.48      363.72      5.02 o 
   0   0  10       84.76       84.55      1.44 o 
   1   0  10      121.97      113.84      1.80 o 
   2   0  10      137.40      129.93      2.00 o 
   3   0  10       15.35       15.82      0.50 o 
   4   0  10        6.21        7.13      0.38 o 
   5   0  10      122.84      121.20      2.35 o 
   6   0  10        6.46        4.56      0.83 o 
   7   0  10        2.50        1.54      0.32 o 
   8   0  10       17.66       13.10      0.66 o 
   9   0  10        0.56        0.57      0.29 o 
  10   0  10        4.96        4.96      0.44 o 
  11   0  10        9.68       11.75      0.94 o 
  -6   1  10        1.15        1.93      0.44 o 
  -5   1  10        0.28        1.20      0.32 o 
  -4   1  10       13.40       16.32      0.73 o 
  -3   1  10       48.72       42.38      2.29 o 
  -2   1  10       12.49       12.06      0.62 o 
  -1   1  10       52.77       56.93      1.08 o 
   0   1  10       38.08       31.62      1.05 o 
   1   1  10      740.83      713.08      9.44 o 
   2   1  10       20.98       22.35      0.73 o 
   3   1  10      240.25      234.39      6.59 o 
   4   1  10        6.59        6.58      0.34 o 
   5   1  10        1.86        2.68      0.26 o 
   6   1  10        0.57        0.50      0.26 o 
   7   1  10       35.81       32.62      1.09 o 
   8   1  10       10.65       10.05      0.83 o 
   9   1  10       17.94       16.63      0.73 o 
  10   1  10        7.18        7.92      0.55 o 
  11   1  10        9.84       12.37      0.94 o 
  -6   2  10        0.07       -0.01      0.32 o 
  -5   2  10        6.95        6.96      0.55 o 
  -4   2  10       25.86       22.21      0.88 o 
  -3   2  10       24.24       21.53      0.81 o 
  -2   2  10        6.59        5.88      0.44 o 
  -1   2  10      174.55      171.23      2.54 o 
   0   2  10      119.81      119.82      1.88 o 
   1   2  10      221.40      202.82      2.92 o 
   2   2  10       12.81       13.05      0.55 o 
   3   2  10       49.87       54.77      1.00 o 
   4   2  10       91.68       83.44      6.60 o 
   5   2  10       23.19       22.71      0.59 o 
   6   2  10      232.83      224.95      3.97 o 
   7   2  10        2.99        2.21      0.32 o 
   8   2  10       49.75       49.47      1.51 o 
   9   2  10       16.31       12.87      1.04 o 
  10   2  10        7.23        8.52      0.59 o 
  11   2  10        1.39        2.91      0.62 o 
  12   2  10        0.24        0.42      0.52 o 
  -6   3  10        3.21        3.95      0.47 o 
  -5   3  10       31.47       33.79      1.97 o 
  -4   3  10        3.03        2.07      0.40 o 
  -3   3  10       57.40       58.78      1.47 o 
  -2   3  10       84.43       78.65      1.73 o 
  -1   3  10       15.53       13.49      0.48 o 
   0   3  10       17.76       15.40      0.73 o 
   1   3  10      112.14      101.10      1.62 o 
   2   3  10       31.65       26.64      0.62 o 
   3   3  10       57.24       48.31      0.92 o 
   4   3  10       36.22       33.42      0.75 o 
   5   3  10       55.94       51.08      0.96 o 
   6   3  10        3.79        3.09      0.26 o 
   7   3  10        0.80       -0.09      0.25 o 
   8   3  10       26.77       26.43      0.84 o 
   9   3  10        0.48       -0.16      0.68 o 
  10   3  10        2.86        2.53      0.40 o 
  11   3  10       23.14       28.69      1.46 o 
  12   3  10       14.93       21.00      1.25 o 
  -6   4  10        8.66        9.04      0.94 o 
  -5   4  10        2.93        1.91      0.40 o 
  -4   4  10        9.47        9.04      0.68 o 
  -3   4  10        8.96        9.20      0.59 o 
  -2   4  10        7.31        9.31      0.57 o 
  -1   4  10        1.59        2.45      0.29 o 
   0   4  10      398.05      400.54      5.46 o 
   1   4  10       67.20       74.85      1.28 o 
   2   4  10      252.73      244.15      3.44 o 
   3   4  10        2.47        1.62      0.24 o 
   4   4  10        3.89        4.26      0.26 o 
   5   4  10       50.56       49.37      0.92 o 
   6   4  10        0.03        0.56      0.50 o 
   7   4  10      230.51      228.34      3.28 o 
   8   4  10       12.72       14.33      0.88 o 
   9   4  10       48.13       52.37      2.18 o 
  10   4  10       46.81       51.24      1.87 o 
  11   4  10        0.62        0.73      0.42 o 
  -6   5  10       11.95       14.86      1.14 o 
  -5   5  10        2.75        5.53      0.47 o 
  -4   5  10       15.09       17.11      0.94 o 
  -3   5  10        0.41        0.21      0.42 o 
  -2   5  10        1.69        0.68      0.57 o 
  -1   5  10        7.60        6.80      0.36 o 
   0   5  10       50.33       52.13      1.00 o 
   1   5  10       13.72       12.38      0.46 o 
   2   5  10       68.95       71.96      1.24 o 
   3   5  10      300.68      292.98      4.08 o 
   4   5  10       86.18       88.10      1.44 o 
   5   5  10        5.57        5.31      0.32 o 
   6   5  10       42.95       38.53      0.86 o 
   7   5  10       21.23       23.28      0.62 o 
   8   5  10       72.07       79.53      1.40 o 
   9   5  10        0.06       -0.31      0.52 o 
  -5   6  10       17.12       17.58      0.81 o 
  -4   6  10        4.43        4.75      0.47 o 
  -3   6  10        1.25        1.27      0.32 o 
  -2   6  10       37.05       37.11      1.46 o 
  -1   6  10        0.00        0.10      0.18 o 
   0   6  10        6.76        6.83      0.36 o 
   1   6  10      163.79      178.58      2.82 o 
   2   6  10      330.12      323.94      4.50 o 
   3   6  10      217.25      230.36      4.17 o 
   4   6  10        0.34        0.21      0.29 o 
   5   6  10        0.55        1.00      0.21 o 
   6   6  10        0.26        0.05      0.22 o 
   7   6  10        0.05       -0.03      0.25 o 
   8   6  10        3.87        4.06      0.40 o 
   9   6  10       17.29       17.76      0.78 o 
  -5   7  10        1.71        2.07      0.44 o 
  -4   7  10        1.08        1.41      0.40 o 
  -3   7  10        5.81        5.64      0.68 o 
  -2   7  10        1.86        2.43      0.26 o 
  -1   7  10        1.22        0.57      0.19 o 
   0   7  10       48.70       52.82      1.04 o 
   1   7  10        3.37        3.14      0.26 o 
   2   7  10        3.17        2.16      0.29 o 
   3   7  10       52.01       54.02      1.97 o 
   4   7  10       36.20       30.09      0.88 o 
   5   7  10        5.98        4.66      0.40 o 
   6   7  10        1.47        0.73      0.31 o 
   7   7  10        3.51        2.41      0.37 o 
   8   7  10       36.79       35.65      1.03 o 
   9   7  10       12.49       11.78      0.66 o 
  -5   8  10        1.59        0.94      0.62 o 
  -4   8  10        1.90        3.70      0.47 o 
  -2   8  10        0.65       -0.16      0.25 o 
  -1   8  10        0.09        0.07      0.25 o 
   0   8  10        3.25        3.11      0.37 o 
   1   8  10       23.00       23.71      0.81 o 
   2   8  10       15.62       18.34      0.70 o 
   3   8  10       84.15       75.82      1.69 o 
   4   8  10       95.15       87.40      1.84 o 
   5   8  10       55.82       55.92      1.32 o 
   6   8  10       26.17       27.86      0.88 o 
   7   8  10       68.39       65.28      1.54 o 
   8   8  10        4.89        5.60      0.47 o 
   9   8  10       12.90       13.60      1.25 o 
  10   8  10       35.58       39.60      1.66 o 
  -4   9  10        1.42        1.97      0.62 o 
  -3   9  10        0.03        0.31      0.52 o 
  -2   9  10        6.81        7.54      0.55 o 
  -1   9  10        1.79        2.09      0.52 o 
   0   9  10       11.73       10.81      1.04 o 
   1   9  10        1.50        2.78      0.40 o 
   2   9  10      125.90      130.35      2.57 o 
   3   9  10       66.74       68.09      1.54 o 
   4   9  10       76.12       77.82      2.08 o 
   5   9  10        7.71        6.93      0.47 o 
   6   9  10       46.49       49.12      1.56 o 
   7   9  10       44.95       44.22      1.21 o 
   8   9  10        2.89        2.03      0.40 o 
   9   9  10       65.17       66.94      2.39 o 
  10   9  10        0.01        0.10      0.52 o 
  -3  10  10        0.00        0.00      0.52 o 
  -2  10  10        1.75        1.47      0.57 o 
  -1  10  10       20.84       17.52      0.73 o 
   0  10  10       17.73       19.43      0.88 o 
   1  10  10        2.02        1.98      0.37 o 
   2  10  10        0.55        0.36      0.29 o 
   3  10  10       29.90       30.83      0.99 o 
   4  10  10       83.00       87.24      1.91 o 
   5  10  10       41.62       39.36      1.87 o 
   6  10  10       49.20       49.00      1.28 o 
   7  10  10        0.00       -0.10      0.42 o 
   8  10  10        1.38        1.79      0.37 o 
   9  10  10        0.89        2.08      0.62 o 
  -2  11  10        0.96        0.95      0.40 o 
  -1  11  10       12.29       12.90      0.70 o 
   0  11  10       32.31       34.52      1.30 o 
   1  11  10        0.05       -0.05      0.29 o 
   2  11  10        2.77        2.65      0.44 o 
   3  11  10        0.25        0.05      0.29 o 
   4  11  10       29.23       29.38      0.99 o 
   5  11  10        1.17        0.94      0.32 o 
   6  11  10        7.39        7.96      0.59 o 
   7  11  10        1.04        1.63      0.37 o 
   8  11  10        9.26        9.04      0.83 o 
   0  12  10        0.30        0.94      0.52 o 
   1  12  10        5.88        4.63      0.51 o 
   2  12  10        1.96        1.66      0.44 o 
   3  12  10       21.42       27.83      1.66 o 
   4  12  10       10.53        8.74      0.59 o 
   5  12  10       43.03       44.72      1.28 o 
   6  12  10       42.11       47.71      1.87 o 
   2  -8  11       17.06       17.25      1.04 o 
   3  -8  11        0.91        1.04      0.52 o 
   4  -8  11       31.10       39.91      1.77 o 
   5  -8  11        1.57        1.14      0.52 o 
   6  -8  11       31.92       33.16      1.56 o 
   1  -7  11        1.48        3.22      0.52 o 
   2  -7  11        1.31        0.68      0.29 o 
   3  -7  11       37.66       41.43      1.18 o 
   4  -7  11       19.03       21.58      0.84 o 
   5  -7  11       11.04       10.52      0.88 o 
   6  -7  11        2.76        2.74      0.44 o 
   7  -7  11        0.00        0.31      0.42 o 
   8  -7  11        0.12        0.31      0.52 o 
  -3  -6  11       20.82       24.63      1.35 o 
  -2  -6  11       15.34       24.85      0.99 o 
  -1  -6  11       13.42       12.99      0.94 o 
   0  -6  11        0.07       -0.10      0.42 o 
   1  -6  11       32.39       28.27      0.96 o 
   2  -6  11        6.76        6.15      0.57 o 
   3  -6  11       36.95       36.28      1.10 o 
   4  -6  11        7.94        7.12      0.51 o 
   5  -6  11        8.22        6.76      0.51 o 
   6  -6  11        6.69        6.96      0.51 o 
   7  -6  11        3.23        4.74      0.52 o 
   8  -6  11        7.94       10.13      0.66 o 
  -3  -5  11        8.64       10.51      0.66 o 
  -2  -5  11       16.29       21.35      0.84 o 
  -1  -5  11        7.61       12.79      0.66 o 
   0  -5  11       16.88       13.62      0.94 o 
   1  -5  11        0.70        0.94      0.29 o 
   2  -5  11       14.75       13.68      0.62 o 
   3  -5  11       16.33       15.15      0.68 o 
   4  -5  11       93.97       93.81      3.48 o 
   5  -5  11        0.96        1.04      0.29 o 
   6  -5  11       79.13       72.22      1.69 o 
   7  -5  11        1.12        1.41      0.37 o 
   8  -5  11        1.93        1.73      0.37 o 
   9  -5  11        2.16        2.21      0.40 o 
  -4  -4  11        0.88        1.75      0.40 o 
  -3  -4  11        7.14        7.65      1.35 o 
  -2  -4  11        1.54        0.92      0.57 o 
  -1  -4  11       41.30       45.09      1.21 o 
   0  -4  11        1.41        2.06      0.32 o 
   1  -4  11        0.64        2.11      0.32 o 
   2  -4  11        6.89        5.45      0.52 o 
   3  -4  11       65.28       65.43      1.54 o 
   4  -4  11       21.35       23.10      1.30 o 
   5  -4  11       29.37       25.06      0.88 o 
   6  -4  11        0.28        0.21      0.29 o 
   7  -4  11       19.55       15.23      0.70 o 
   8  -4  11        2.57        3.03      0.62 o 
   9  -4  11        5.83        7.07      0.55 o 
  10  -4  11        3.15        4.37      0.62 o 
  -4  -3  11       10.49       12.40      0.70 o 
  -3  -3  11        0.01        0.52      0.29 o 
  -2  -3  11       11.69       11.09      0.62 o 
  -1  -3  11        7.81        7.49      0.51 o 
   0  -3  11        4.83        3.53      0.37 o 
   1  -3  11        9.45        8.39      0.42 o 
   2  -3  11       43.98       35.94      1.09 o 
   3  -3  11        8.98        9.27      0.55 o 
   4  -3  11        2.04        2.74      0.37 o 
   5  -3  11       14.93       15.80      0.66 o 
   6  -3  11       32.92       29.64      0.96 o 
   7  -3  11        0.13        0.00      0.29 o 
   8  -3  11       25.81       26.95      0.92 o 
   9  -3  11        0.39        1.04      0.37 o 
  10  -3  11        1.60        1.09      0.37 o 
  -4  -2  11        5.34        7.80      0.59 o 
  -3  -2  11        2.26        2.90      0.37 o 
  -2  -2  11        1.98        2.66      0.37 o 
  -1  -2  11       25.82       28.44      0.92 o 
   0  -2  11        0.24        0.12      0.19 o 
   1  -2  11      149.12      135.37      2.12 o 
   2  -2  11       94.44       95.74      1.60 o 
   3  -2  11       30.27       31.50      0.96 o 
   4  -2  11       61.17       60.82      1.72 o 
   5  -2  11       32.52       35.45      1.40 o 
   6  -2  11       12.36       13.30      0.78 o 
   7  -2  11        7.72        6.26      0.47 o 
   8  -2  11       49.26       49.17      1.32 o 
   9  -2  11       38.58       38.14      1.14 o 
  10  -2  11        4.20        6.18      0.78 o 
  11  -2  11       14.44       17.88      1.14 o 
  -5  -1  11        9.26        8.94      0.83 o 
  -4  -1  11       10.06       11.66      0.66 o 
  -3  -1  11        2.25        2.08      0.37 o 
  -2  -1  11       11.36        9.82      0.55 o 
  -1  -1  11       63.77       51.61      1.32 o 
   0  -1  11        0.12        0.24      0.24 o 
   1  -1  11       98.19       95.70      1.62 o 
   2  -1  11       22.24       18.06      0.56 o 
   3  -1  11        0.01        0.13      0.25 o 
   4  -1  11       10.69       16.94      0.70 o 
   5  -1  11      112.68      112.63      2.28 o 
   6  -1  11       56.91       53.33      1.82 o 
   7  -1  11       45.33       42.95      1.18 o 
   8  -1  11       13.44       10.34      0.73 o 
   9  -1  11       11.32        9.88      0.59 o 
  10  -1  11        8.36        6.95      0.55 o 
  11  -1  11        0.17        0.13      0.32 o 
  -5   0  11        0.35        0.25      0.32 o 
  -4   0  11        0.70        0.75      0.68 o 
  -3   0  11        5.12        7.24      0.51 o 
  -2   0  11       14.51       11.10      0.62 o 
  -1   0  11        7.65        6.18      0.88 o 
   0   0  11        6.06        6.74      0.38 o 
   1   0  11      179.43      166.19      2.50 o 
   2   0  11        0.17       -0.25      0.25 o 
   3   0  11      294.85      267.69      3.78 o 
   4   0  11      330.88      315.33      5.44 o 
   5   0  11        7.14        3.21      0.37 o 
   6   0  11       14.39       14.83      0.62 o 
   7   0  11       51.71       47.10      1.25 o 
   8   0  11        4.57        4.45      0.44 o 
   9   0  11        0.06       -0.26      0.57 o 
  10   0  11       15.38       16.39      0.73 o 
  11   0  11        4.66        5.09      0.73 o 
  -5   1  11        5.23        4.96      0.47 o 
  -4   1  11        0.01        0.50      0.32 o 
  -3   1  11        0.03       -0.31      0.31 o 
  -2   1  11       54.02       49.08      1.28 o 
  -1   1  11        0.05       -0.04      0.25 o 
   0   1  11       79.78       73.10      1.32 o 
   1   1  11       30.74       33.17      0.93 o 
   2   1  11      163.77      152.39      2.30 o 
   3   1  11      217.24      191.90      2.80 o 
   4   1  11      127.58      123.07      1.94 o 
   5   1  11      123.59       98.84      2.13 o 
   6   1  11        6.39        5.94      0.47 o 
   7   1  11       12.32       10.91      1.04 o 
   8   1  11       26.62       24.80      1.46 o 
   9   1  11        4.23        3.50      0.52 o 
  10   1  11        7.53        8.63      0.59 o 
  11   1  11        2.21        2.29      0.62 o 
  -5   2  11        0.99        0.73      0.37 o 
  -4   2  11        4.77        4.86      0.88 o 
  -3   2  11        1.56        2.13      0.37 o 
  -2   2  11       23.34       24.23      0.84 o 
  -1   2  11        1.43        1.90      0.32 o 
   0   2  11      144.76      139.70      2.18 o 
   1   2  11       45.38       40.78      0.86 o 
   2   2  11       95.19       81.94      1.40 o 
   3   2  11      178.98      187.77      2.76 o 
   4   2  11      296.38      271.43      3.82 o 
   5   2  11       18.73       13.25      0.47 o 
   6   2  11        0.20        0.13      0.25 o 
   7   2  11        0.11        0.42      0.32 o 
   8   2  11       15.45       12.39      0.62 o 
   9   2  11        6.91        6.58      0.47 o 
  10   2  11        0.07        0.05      0.29 o 
  11   2  11        3.45        4.78      0.73 o 
  -5   3  11        0.00       -0.16      0.32 o 
  -4   3  11        0.00        0.01      0.36 o 
  -3   3  11        1.56        1.91      0.40 o 
  -2   3  11        0.04        0.10      0.29 o 
  -1   3  11        3.81        3.03      0.37 o 
   0   3  11       48.21       43.65      0.92 o 
   1   3  11        0.11        0.01      0.30 o 
   2   3  11        8.25        6.59      0.36 o 
   3   3  11       70.49       60.98      1.23 o 
   4   3  11       59.69       50.29      0.98 o 
   5   3  11        2.47        2.92      0.26 o 
   6   3  11        1.12        2.06      0.27 o 
   7   3  11       19.52       18.76      0.70 o 
   8   3  11       26.51       22.02      0.84 o 
   9   3  11       14.64       15.72      0.70 o 
  10   3  11       35.29       38.77      1.18 o 
  11   3  11        0.24        0.21      0.42 o 
  -5   4  11        0.51        0.62      0.37 o 
  -4   4  11        6.66        6.71      0.55 o 
  -3   4  11        2.25        2.35      0.40 o 
  -2   4  11       15.68       13.72      0.66 o 
  -1   4  11        4.87        3.65      0.30 o 
   0   4  11       18.96       22.03      0.62 o 
   1   4  11       12.92       11.72      0.48 o 
   2   4  11       70.56       56.47      1.31 o 
   3   4  11      189.62      193.99      2.82 o 
   4   4  11        0.00        0.36      0.19 o 
   5   4  11        0.43        0.45      0.33 o 
   6   4  11      106.70      105.27      1.70 o 
   7   4  11        1.32        1.66      0.26 o 
   8   4  11        3.86        4.45      0.44 o 
   9   4  11        4.47        3.00      0.40 o 
  10   4  11        0.61        0.62      0.83 o 
  11   4  11        0.05       -0.42      0.42 o 
  -4   5  11        4.90        2.96      0.47 o 
  -3   5  11       14.35       17.91      0.81 o 
  -2   5  11       29.55       29.26      1.72 o 
  -1   5  11       10.29       12.76      0.59 o 
   0   5  11       11.56       13.60      1.52 o 
   1   5  11       61.39       52.08      1.02 o 
   2   5  11      130.44      126.36      1.98 o 
   3   5  11       87.95       90.72      1.50 o 
   4   5  11        9.68       12.34      0.46 o 
   5   5  11       22.71       22.62      0.62 o 
   6   5  11       19.22       16.57      0.77 o 
   7   5  11        8.50        8.53      0.44 o 
   8   5  11        7.73        8.44      0.55 o 
   9   5  11       20.32       20.89      1.25 o 
  10   5  11       19.58       17.25      1.14 o 
  -4   6  11        1.96        2.28      0.47 o 
  -3   6  11        4.59        5.65      0.50 o 
  -2   6  11       73.43       78.29      2.91 o 
  -1   6  11       18.00       20.17      0.59 o 
   0   6  11        8.95       10.22      0.44 o 
   1   6  11        0.00       -0.07      0.18 o 
   2   6  11        1.90        1.32      0.24 o 
   3   6  11       48.61       48.80      0.96 o 
   4   6  11       14.44       12.13      0.66 o 
   5   6  11       33.04       32.05      0.74 o 
   6   6  11       23.65       21.10      0.73 o 
   7   6  11        2.09        1.45      0.42 o 
   8   6  11       20.30       21.91      0.80 o 
   9   6  11        7.04        7.80      0.83 o 
  -4   7  11       12.15       12.16      0.73 o 
  -3   7  11        4.22        3.13      0.44 o 
  -2   7  11        0.13        0.73      0.42 o 
  -1   7  11        5.02        4.59      0.34 o 
   0   7  11       11.40       12.28      0.50 o 
   1   7  11        1.20        1.33      0.24 o 
   2   7  11       55.10       49.16      1.25 o 
   3   7  11        0.48       -0.24      0.25 o 
   4   7  11        1.86        1.14      0.29 o 
   5   7  11       25.18       27.66      0.84 o 
   6   7  11        2.65        2.22      0.32 o 
   7   7  11        0.16        0.05      0.29 o 
   8   7  11        7.99        9.88      1.04 o 
   9   7  11       11.19       10.58      0.62 o 
  -3   8  11        5.78        7.69      0.94 o 
  -2   8  11        0.07        0.10      0.42 o 
  -1   8  11       13.50       13.75      0.66 o 
   0   8  11       32.46       29.66      0.92 o 
   1   8  11        0.53       -0.16      0.25 o 
   2   8  11        0.75        0.16      0.29 o 
   3   8  11        3.00        3.36      0.73 o 
   4   8  11      125.43      133.43      2.61 o 
   5   8  11       11.88       12.80      0.62 o 
   6   8  11       15.66       17.72      0.73 o 
   7   8  11       19.74       18.50      0.73 o 
   8   8  11       26.87       27.49      0.96 o 
   9   8  11        0.22        0.21      0.37 o 
  -3   9  11       21.09       26.50      1.46 o 
  -2   9  11        0.08        0.10      0.52 o 
  -1   9  11       12.24       12.63      0.66 o 
   0   9  11        0.40        0.78      0.36 o 
   1   9  11        0.65        0.73      0.31 o 
   2   9  11       36.46       39.29      1.10 o 
   3   9  11        0.06       -0.29      0.29 o 
   4   9  11       26.26       28.12      0.96 o 
   5   9  11       20.85       21.83      0.81 o 
   6   9  11        1.92        2.54      0.62 o 
   7   9  11        7.61        9.10      0.59 o 
   8   9  11        6.06        7.05      0.55 o 
   9   9  11        4.45        5.64      0.55 o 
  -1  10  11        9.88       11.53      0.68 o 
   0  10  11       54.72       60.07      1.51 o 
   1  10  11       15.51       17.31      0.73 o 
   2  10  11        4.23        3.30      0.40 o 
   3  10  11       18.35       19.70      0.81 o 
   4  10  11       38.50       42.79      1.21 o 
   5  10  11        3.83        3.27      0.44 o 
   6  10  11       32.95       33.27      1.03 o 
   7  10  11        2.41        1.91      0.40 o 
   8  10  11        0.11        0.07      0.32 o 
  -1  11  11       11.16       12.06      0.94 o 
   0  11  11        0.00       -0.28      0.32 o 
   1  11  11       15.77       16.31      1.25 o 
   2  11  11        2.73        3.01      0.44 o 
   3  11  11       25.93       23.94      1.72 o 
   4  11  11        0.23        0.47      0.37 o 
   5  11  11        2.87        3.13      0.44 o 
   6  11  11       11.60       15.20      0.73 o 
   7  11  11        0.08       -0.21      0.42 o 
   2  -7  12        0.84        1.57      0.37 o 
   3  -7  12        0.26        0.57      0.29 o 
   4  -7  12        4.02        6.01      0.51 o 
   5  -7  12        4.71        4.37      0.62 o 
   6  -7  12        3.23        5.09      0.73 o 
  -1  -6  12        9.02       10.91      0.94 o 
   0  -6  12        2.17        2.39      0.62 o 
   1  -6  12       12.96       13.82      0.94 o 
   2  -6  12        0.26        0.36      0.57 o 
   3  -6  12        6.88        9.00      0.59 o 
   4  -6  12        3.22        4.45      0.44 o 
   5  -6  12        6.34        4.86      0.47 o 
   6  -6  12        9.84        9.86      1.40 o 
   7  -6  12       94.28      113.19      3.53 o 
  -2  -5  12       34.19       37.22      1.18 o 
  -1  -5  12       45.65       51.55      1.97 o 
   0  -5  12       19.25       20.58      1.14 o 
   1  -5  12        0.85        1.76      0.32 o 
   2  -5  12       27.26       25.28      0.88 o 
   3  -5  12       29.35       28.19      0.96 o 
   4  -5  12       20.38       19.61      1.14 o 
   5  -5  12       48.65       51.72      1.40 o 
   6  -5  12       19.59       20.00      0.94 o 
   7  -5  12        0.55        0.73      0.37 o 
   8  -5  12        0.14       -0.26      0.29 o 
  -3  -4  12        9.19        8.70      0.62 o 
  -2  -4  12       18.95       17.11      1.04 o 
  -1  -4  12        1.00        1.30      0.37 o 
   0  -4  12       18.81       14.03      0.94 o 
   1  -4  12        7.17        6.52      0.73 o 
   2  -4  12        0.13        0.78      0.36 o 
   3  -4  12       80.08       77.41      1.76 o 
   4  -4  12       15.23       16.89      0.73 o 
   5  -4  12        0.12        0.70      0.32 o 
   6  -4  12       14.24       12.07      0.78 o 
   7  -4  12        0.36        0.57      0.37 o 
   8  -4  12       48.18       52.86      1.47 o 
   9  -4  12       20.34       22.04      1.25 o 
  -3  -3  12        0.94        2.08      0.44 o 
  -2  -3  12        0.40        0.99      0.32 o 
  -1  -3  12       13.29       10.86      0.59 o 
   0  -3  12        0.26        0.57      0.29 o 
   1  -3  12        2.66        2.00      0.32 o 
   2  -3  12        9.46        7.28      0.51 o 
   3  -3  12        0.01        0.68      0.29 o 
   4  -3  12       37.74       33.49      1.61 o 
   5  -3  12       60.26       59.48      1.47 o 
   6  -3  12        1.46        3.04      0.40 o 
   7  -3  12       13.98       11.23      0.66 o 
   8  -3  12       19.35       21.48      0.84 o 
   9  -3  12        8.54        9.03      0.62 o 
  10  -3  12        0.30        0.10      0.42 o 
  -3  -2  12        5.29        6.81      0.59 o 
  -2  -2  12        4.07        4.43      0.52 o 
  -1  -2  12       15.85       14.20      0.70 o 
   0  -2  12       22.87       23.50      1.09 o 
   1  -2  12       15.71       11.18      0.48 o 
   2  -2  12       81.69       84.25      1.84 o 
   3  -2  12      106.49       95.43      2.06 o 
   4  -2  12        0.71        0.47      0.29 o 
   5  -2  12        5.45        4.24      0.44 o 
   6  -2  12        2.14        0.94      0.31 o 
   7  -2  12        6.39        6.72      0.51 o 
   8  -2  12        0.99        0.62      0.32 o 
   9  -2  12       20.76       20.70      1.09 o 
  10  -2  12        3.45        5.92      0.73 o 
  -3  -1  12       15.44       15.16      0.77 o 
  -2  -1  12        6.48        4.10      0.88 o 
  -1  -1  12       52.43       55.75      2.65 o 
   0  -1  12       52.51       51.92      1.32 o 
   1  -1  12       22.50       21.05      0.66 o 
   2  -1  12       66.72       64.36      1.22 o 
   3  -1  12       19.91       17.26      0.70 o 
   4  -1  12       17.65       15.81      0.70 o 
   5  -1  12       45.37       42.58      1.87 o 
   6  -1  12        3.28        4.43      0.44 o 
   7  -1  12        8.31        9.34      0.59 o 
   8  -1  12       29.94       30.72      1.03 o 
   9  -1  12        3.64        3.70      0.44 o 
  10  -1  12        2.23        2.67      0.57 o 
  11  -1  12       63.96       80.03      2.70 o 
  -4   0  12        1.57        2.39      0.73 o 
  -3   0  12       19.80       22.79      0.92 o 
  -2   0  12        0.20       -0.13      0.25 o 
  -1   0  12       47.05       41.91      1.18 o 
   0   0  12       68.01       64.81      1.87 o 
   1   0  12        2.42        3.02      0.34 o 
   2   0  12       31.21       31.86      0.80 o 
   3   0  12       11.86       13.74      0.56 o 
   4   0  12       64.62       60.01      1.43 o 
   5   0  12        6.55        5.35      0.52 o 
   6   0  12        3.14        2.00      0.37 o 
   7   0  12        0.24       -0.10      0.42 o 
   8   0  12       10.77       10.36      0.62 o 
   9   0  12        2.66        2.73      0.47 o 
  10   0  12       11.92       11.02      0.66 o 
  11   0  12        0.54        0.52      0.52 o 
  -4   1  12        4.83        3.85      0.78 o 
  -3   1  12       19.93       22.52      0.92 o 
  -2   1  12        3.16        3.83      0.44 o 
  -1   1  12        0.26        0.13      0.31 o 
   0   1  12       37.50       34.38      1.18 o 
   1   1  12        7.02        5.54      0.38 o 
   2   1  12        6.87        7.34      0.40 o 
   3   1  12       58.85       52.64      1.24 o 
   4   1  12      124.09      137.30      2.16 o 
   5   1  12       28.50       20.54      1.14 o 
   6   1  12        4.61        4.23      0.68 o 
   7   1  12       20.66       18.60      0.77 o 
   8   1  12       29.95       30.31      0.99 o 
   9   1  12        5.55        5.98      0.51 o 
  10   1  12        0.54        0.39      0.32 o 
  11   1  12       10.92       13.98      0.73 o 
  -4   2  12       11.80       13.98      0.77 o 
  -3   2  12       39.58       43.36      1.28 o 
  -2   2  12       11.72       11.34      0.66 o 
  -1   2  12        7.94        6.92      0.51 o 
   0   2  12        8.20        7.13      0.40 o 
   1   2  12        1.43        1.98      0.42 o 
   2   2  12       26.51       28.40      0.72 o 
   3   2  12      279.41      282.63      4.02 o 
   4   2  12       34.59       32.90      0.78 o 
   5   2  12        0.14       -0.05      0.29 o 
   6   2  12      122.20      115.63      3.38 o 
   7   2  12        5.86        6.09      0.47 o 
   8   2  12        4.61        2.46      0.40 o 
   9   2  12        1.93        2.33      0.40 o 
  10   2  12        2.93        3.46      0.47 o 
  11   2  12        0.27        0.10      0.37 o 
  -4   3  12        6.77        6.69      0.59 o 
  -3   3  12        8.78        9.75      0.62 o 
  -2   3  12        6.61        6.24      0.51 o 
  -1   3  12       28.30       31.23      0.99 o 
   0   3  12        5.62        6.80      0.40 o 
   1   3  12      185.94      187.54      2.80 o 
   2   3  12       52.32       46.50      0.96 o 
   3   3  12       14.96       13.57      0.50 o 
   4   3  12      202.70      200.03      3.05 o 
   5   3  12        0.90        0.82      0.26 o 
   6   3  12       11.92       12.58      0.62 o 
   7   3  12        0.01       -0.25      0.25 o 
   8   3  12        7.19        7.43      0.55 o 
   9   3  12       17.30       17.10      0.77 o 
  10   3  12        1.08        1.57      0.40 o 
  11   3  12        5.72        6.44      0.73 o 
  -4   4  12        7.39        9.15      0.94 o 
  -3   4  12        8.67        7.39      0.59 o 
  -2   4  12      114.36      116.28      2.46 o 
  -1   4  12        4.25        4.63      0.44 o 
   0   4  12        0.02       -0.10      0.24 o 
   1   4  12        1.57        1.21      0.25 o 
   2   4  12        6.63        6.56      0.36 o 
   3   4  12       16.47       15.89      0.54 o 
   4   4  12        0.00       -0.19      0.19 o 
   5   4  12       45.27       48.06      0.98 o 
   6   4  12      104.85      103.50      1.72 o 
   7   4  12        0.63        0.21      0.32 o 
   8   4  12       11.13       11.05      0.62 o 
   9   4  12        0.00       -0.37      0.42 o 
  10   4  12        2.41        3.62      0.47 o 
  11   4  12        8.81       10.08      0.94 o 
  -3   5  12       22.02       24.41      2.18 o 
  -2   5  12       10.16       10.27      1.04 o 
  -1   5  12        6.77        4.32      0.68 o 
   0   5  12        0.00        0.11      0.21 o 
   1   5  12        5.18        5.86      0.36 o 
   2   5  12        7.57        8.11      0.42 o 
   3   5  12        9.54        8.87      0.42 o 
   4   5  12        0.65       -0.06      0.28 o 
   5   5  12       60.65       59.08      1.39 o 
   6   5  12        8.75        8.40      0.44 o 
   7   5  12        2.75        2.24      0.27 o 
   8   5  12       26.97       26.36      0.94 o 
   9   5  12        1.16        0.83      0.62 o 
  10   5  12       41.33       40.74      1.77 o 
  -3   6  12       17.05       17.31      0.84 o 
  -2   6  12        0.46        0.85      0.40 o 
  -1   6  12        3.08        3.43      0.52 o 
   0   6  12        3.53        2.54      0.32 o 
   1   6  12        0.98        0.59      0.24 o 
   2   6  12        0.05       -0.15      0.21 o 
   3   6  12       67.45       62.21      1.20 o 
   4   6  12       45.49       44.77      0.96 o 
   5   6  12        4.48        4.86      1.14 o 
   6   6  12       35.40       36.13      1.06 o 
   7   6  12       52.06       49.72      1.28 o 
   8   6  12        1.88        1.56      0.62 o 
   9   6  12        0.34       -0.52      0.52 o 
  10   6  12        0.57       -0.31      0.62 o 
  -3   7  12        5.09        7.38      0.83 o 
  -2   7  12        2.40        2.46      0.40 o 
  -1   7  12        1.28        2.79      0.40 o 
   0   7  12       34.61       35.29      0.86 o 
   1   7  12       14.22       13.72      0.66 o 
   2   7  12       14.96       12.59      0.88 o 
   3   7  12       38.38       41.01      1.10 o 
   4   7  12        1.59        2.26      0.42 o 
   5   7  12        1.96        1.69      0.32 o 
   6   7  12       22.47       22.40      0.84 o 
   7   7  12        0.11        0.00      0.42 o 
   8   7  12       54.01       59.20      1.51 o 
   9   7  12        1.44        1.97      0.62 o 
  10   7  12       10.15        9.35      0.94 o 
  -2   8  12        2.55        2.70      0.73 o 
  -1   8  12        6.95        5.93      0.51 o 
   0   8  12        4.75        4.06      0.44 o 
   1   8  12        5.52        6.01      0.73 o 
   2   8  12        0.15        0.73      0.29 o 
   3   8  12       23.51       20.76      1.25 o 
   4   8  12        0.11        0.10      0.29 o 
   5   8  12       19.00       21.64      0.81 o 
   6   8  12        2.64        3.68      0.57 o 
   7   8  12       34.36       36.49      1.10 o 
   8   8  12       19.27       20.64      0.84 o 
   9   8  12       13.06       13.82      0.73 o 
  -1   9  12        1.54        1.70      0.40 o 
   0   9  12       35.55       37.58      1.14 o 
   1   9  12       14.79       16.94      0.73 o 
   2   9  12       11.08        8.98      0.62 o 
   3   9  12        0.19        0.83      0.37 o 
   4   9  12        2.49        1.92      0.37 o 
   5   9  12        1.02        1.54      0.32 o 
   6   9  12        5.66        6.40      0.51 o 
   7   9  12        7.97        6.83      0.55 o 
   8   9  12       14.53       15.75      0.73 o 
   9   9  12        3.29        3.85      0.62 o 
  -1  10  12       46.25       50.72      1.97 o 
   0  10  12       11.50       11.46      0.70 o 
   1  10  12       13.56       15.64      1.87 o 
   2  10  12        0.52        0.13      0.32 o 
   3  10  12        9.16       11.28      1.66 o 
   4  10  12       11.14       13.36      0.73 o 
   5  10  12       10.36        9.93      0.66 o 
   6  10  12        0.24       -0.21      0.31 o 
   7  10  12        3.05        3.58      0.44 o 
   1  -6  13       17.11       17.98      1.14 o 
   2  -6  13        0.54        1.65      0.37 o 
   3  -6  13        2.98        2.81      0.44 o 
   4  -6  13       47.93       55.14      1.47 o 
   5  -6  13        0.88        0.42      0.52 o 
   0  -5  13       15.77       17.77      1.14 o 
   1  -5  13        3.89        3.22      0.62 o 
   2  -5  13        6.64        8.84      0.59 o 
   3  -5  13        0.53        0.57      0.36 o 
   4  -5  13       14.20       17.42      0.77 o 
   5  -5  13       10.46       11.32      1.14 o 
   6  -5  13       79.92       83.49      1.98 o 
  -1  -4  13        0.05        1.04      0.52 o 
   0  -4  13        0.86        1.14      0.52 o 
   1  -4  13        0.20        0.10      0.42 o 
   2  -4  13        5.14        4.35      0.78 o 
   3  -4  13        3.34        5.30      0.83 o 
   4  -4  13       13.04       12.90      0.66 o 
   5  -4  13        4.55        5.67      0.51 o 
   6  -4  13       33.62       40.50      1.25 o 
   7  -4  13       36.77       42.03      1.28 o 
  -2  -3  13        5.63        6.55      0.83 o 
  -1  -3  13        0.35        0.52      0.37 o 
   0  -3  13        4.86        5.20      0.73 o 
   1  -3  13        6.27       10.19      0.83 o 
   2  -3  13        2.88        3.36      0.44 o 
   3  -3  13        0.00        0.10      0.52 o 
   4  -3  13       91.86       92.79      2.06 o 
   5  -3  13       23.20       24.97      0.92 o 
   6  -3  13       19.13       22.38      1.40 o 
   7  -3  13       85.20       96.69      2.17 o 
   8  -3  13       79.51       92.06      2.09 o 
  -2  -2  13        1.90        2.08      0.44 o 
  -1  -2  13        0.46        0.55      0.32 o 
   0  -2  13       14.96       17.36      0.73 o 
   1  -2  13        5.22        5.19      0.47 o 
   2  -2  13        0.81        0.31      0.29 o 
   3  -2  13        8.62        7.41      0.78 o 
   4  -2  13        0.01        0.16      0.29 o 
   5  -2  13        0.30        0.05      0.29 o 
   6  -2  13       26.75       26.35      0.96 o 
   7  -2  13       16.73       19.07      0.81 o 
   8  -2  13        4.67        3.59      0.44 o 
   9  -2  13        0.74        0.83      0.37 o 
  -2  -1  13        2.82        2.35      0.44 o 
  -1  -1  13        0.45        0.01      0.36 o 
   0  -1  13       13.24       16.16      0.73 o 
   1  -1  13        1.03        2.68      0.34 o 
   2  -1  13        0.00        0.26      0.47 o 
   3  -1  13        0.18        0.16      0.29 o 
   4  -1  13       41.44       38.84      1.14 o 
   5  -1  13       25.20       22.34      0.99 o 
   6  -1  13        1.16        1.72      0.37 o 
   7  -1  13        0.92        0.68      0.37 o 
   8  -1  13       23.45       24.39      0.92 o 
   9  -1  13       48.09       57.38      1.82 o 
  -2   0  13        2.47        2.53      0.44 o 
  -1   0  13       15.79       13.79      0.73 o 
   0   0  13        3.47        4.43      0.52 o 
   1   0  13        8.05        7.66      0.73 o 
   2   0  13       76.62       75.98      1.42 o 
   3   0  13       17.32       17.54      0.77 o 
   4   0  13       28.82       28.23      0.96 o 
   5   0  13        0.01        0.40      0.32 o 
   6   0  13        0.48        0.62      0.32 o 
   7   0  13       22.42       27.48      1.04 o 
   8   0  13        1.54        1.64      0.40 o 
   9   0  13       12.65       18.22      0.81 o 
  10   0  13        3.56        4.78      0.73 o 
  -2   1  13        0.17        1.20      0.37 o 
  -1   1  13        0.08        0.59      0.32 o 
   0   1  13        1.48        1.35      0.37 o 
   1   1  13       91.21       89.26      1.60 o 
   2   1  13       35.66       36.23      0.88 o 
   3   1  13       66.94       66.64      1.28 o 
   4   1  13       31.80       33.02      1.06 o 
   5   1  13       41.04       38.67      1.14 o 
   6   1  13        9.92        7.80      0.55 o 
   7   1  13        5.67        6.89      0.62 o 
   8   1  13        0.04       -0.17      0.32 o 
   9   1  13        0.63        0.69      0.32 o 
  10   1  13        8.99        8.52      0.62 o 
  -2   2  13        1.36        1.08      0.35 o 
  -1   2  13        3.39        4.55      0.47 o 
   0   2  13        2.63        3.15      0.40 o 
   1   2  13       58.63       60.44      1.20 o 
   2   2  13        2.77        2.66      0.40 o 
   3   2  13        8.79        7.65      0.48 o 
   4   2  13        0.00       -0.08      0.22 o 
   5   2  13        2.95        2.97      0.57 o 
   6   2  13        1.55        1.43      0.47 o 
   7   2  13       15.79       15.76      0.72 o 
   8   2  13        9.02       11.09      0.62 o 
   9   2  13        2.57        2.41      0.44 o 
  10   2  13        0.10        0.42      0.37 o 
  -2   3  13        1.25        0.92      0.40 o 
  -1   3  13       15.56       17.33      0.77 o 
   0   3  13        2.91        2.68      0.40 o 
   1   3  13        0.15       -0.03      0.26 o 
   2   3  13       39.63       44.40      1.21 o 
   3   3  13       57.59       56.64      1.72 o 
   4   3  13       56.12       56.63      1.14 o 
   5   3  13       73.11       70.48      1.42 o 
   6   3  13        0.77        0.36      0.88 o 
   7   3  13        9.43        8.29      0.94 o 
   8   3  13        2.65        2.66      0.40 o 
   9   3  13        1.76        2.38      0.40 o 
  10   3  13       12.70       16.91      1.14 o 
  -2   4  13       44.38       49.08      1.43 o 
  -1   4  13        2.49        1.48      0.62 o 
   0   4  13        2.49        2.58      0.34 o 
   1   4  13       24.87       27.49      0.88 o 
   2   4  13       20.12       18.49      0.60 o 
   3   4  13       45.11       47.47      1.02 o 
   4   4  13        2.78        2.59      0.32 o 
   5   4  13      137.32      147.97      3.47 o 
   6   4  13        0.27        0.07      0.32 o 
   7   4  13        1.33        2.00      0.40 o 
   8   4  13        9.02        8.67      0.62 o 
   9   4  13       23.25       24.14      0.92 o 
  10   4  13        5.11        4.77      0.50 o 
  -2   5  13        0.87        0.50      0.32 o 
  -1   5  13       45.99       48.17      1.66 o 
   0   5  13        9.74        9.12      0.50 o 
   1   5  13        1.73        0.94      0.26 o 
   2   5  13       14.36       15.83      0.58 o 
   3   5  13       36.96       33.94      0.84 o 
   4   5  13       84.38       86.89      1.52 o 
   5   5  13        0.65        1.39      0.30 o 
   6   5  13       68.07       69.93      1.32 o 
   7   5  13       20.46       20.89      0.80 o 
   8   5  13        5.40        6.02      0.50 o 
   9   5  13        3.59        3.64      0.73 o 
  10   5  13        0.84        0.21      0.62 o 
  -2   6  13       34.18       38.56      1.66 o 
  -1   6  13       27.49       29.96      1.03 o 
   0   6  13       13.50       14.69      0.58 o 
   1   6  13       27.92       27.63      0.76 o 
   2   6  13        0.78        0.66      0.24 o 
   3   6  13        1.20        1.15      0.28 o 
   4   6  13        0.39        0.17      0.24 o 
   5   6  13       18.55       18.73      1.40 o 
   6   6  13       59.74       61.68      1.51 o 
   7   6  13        5.84        5.12      0.52 o 
   8   6  13        9.25        8.32      0.94 o 
   9   6  13        0.01       -0.42      0.62 o 
  10   6  13       10.82       10.50      1.04 o 
  -2   7  13       12.98       15.90      1.14 o 
  -1   7  13        0.84        0.31      0.35 o 
   0   7  13       30.40       32.06      0.86 o 
   1   7  13        4.87        4.08      0.44 o 
   2   7  13        0.01        0.30      0.32 o 
   3   7  13       17.89       19.08      2.29 o 
   4   7  13        0.19       -0.26      0.29 o 
   5   7  13       39.78       41.38      1.18 o 
   6   7  13        8.32        7.81      0.55 o 
   7   7  13        2.36        1.81      0.40 o 
   8   7  13        5.19        4.05      0.47 o 
   9   7  13        1.75        2.60      0.73 o 
   0   8  13       12.89       15.26      0.77 o 
   1   8  13        5.47        6.14      0.51 o 
   2   8  13       11.39       10.88      0.73 o 
   3   8  13        8.76       10.31      0.62 o 
   4   8  13        0.03       -0.29      0.29 o 
   5   8  13        0.10       -0.10      0.31 o 
   6   8  13        5.86        6.56      0.94 o 
   7   8  13        7.95        7.79      0.59 o 
   8   8  13       25.82       27.19      0.99 o 
   0   9  13        9.54       14.14      1.04 o 
   1   9  13        1.41        1.09      0.37 o 
   2   9  13       15.31       17.13      1.35 o 
   3   9  13        1.24        0.68      0.37 o 
   4   9  13        0.57        0.78      0.37 o 
   5   9  13        0.51        0.10      0.29 o 
   6   9  13        0.73        0.57      0.37 o 
   7   9  13        8.26        9.32      0.62 o 
   8   9  13        5.84        8.11      0.83 o 
   4  10  13        0.07        0.73      0.52 o 
   5  10  13       13.36       14.14      1.04 o 
   3  -5  14        6.09        6.34      0.73 o 
   2  -4  14       12.76       16.08      0.77 o 
   3  -4  14        2.09        2.53      0.99 o 
   4  -4  14       11.59       12.94      0.83 o 
   5  -4  14        2.58        2.08      0.44 o 
   1  -3  14        4.91        4.89      0.73 o 
   2  -3  14        3.20        2.16      0.40 o 
   3  -3  14        8.58        9.39      0.88 o 
   4  -3  14       10.83       15.19      0.73 o 
   5  -3  14        0.60        1.31      0.62 o 
   6  -3  14       39.93       42.95      1.28 o 
  -1  -2  14        0.39        0.52      0.52 o 
   0  -2  14        5.85        7.14      0.55 o 
   1  -2  14        0.01        0.10      0.42 o 
   2  -2  14        4.19        4.90      0.83 o 
   3  -2  14       13.77       15.97      1.04 o 
   4  -2  14        0.64        1.25      0.37 o 
   5  -2  14        2.14        2.35      0.47 o 
   6  -2  14       18.28       15.82      1.09 o 
   7  -2  14        7.72       12.48      0.73 o 
  -1  -1  14        2.89        3.95      0.73 o 
   0  -1  14        0.51        0.32      0.32 o 
   1  -1  14        2.51        4.01      0.44 o 
   2  -1  14       28.98       30.84      2.65 o 
   3  -1  14        0.15        0.59      0.32 o 
   4  -1  14        0.05        0.60      0.32 o 
   5  -1  14       31.70       30.46      1.30 o 
   6  -1  14        0.35        0.57      0.57 o 
   7  -1  14        0.41        0.42      0.52 o 
   8  -1  14        0.00        0.05      0.37 o 
  -1   0  14        2.32        2.39      0.62 o 
   0   0  14        0.33        0.44      0.73 o 
   1   0  14       31.04       30.69      1.03 o 
   2   0  14        0.11        0.07      0.32 o 
   3   0  14       25.00       27.44      0.96 o 
   4   0  14        2.06        2.32      0.42 o 
   5   0  14        0.61        0.38      0.32 o 
   6   0  14        0.06        0.28      0.32 o 
   7   0  14       18.98       21.26      0.88 o 
   8   0  14        4.46        6.29      0.59 o 
  -1   1  14        1.09        0.91      0.40 o 
   0   1  14        1.56        0.77      0.32 o 
   1   1  14        2.17        1.37      0.32 o 
   2   1  14       67.11       76.14      1.46 o 
   3   1  14       21.17       21.69      2.29 o 
   4   1  14        6.88        4.76      0.47 o 
   5   1  14       81.02       86.70      1.98 o 
   6   1  14       13.32       15.97      0.77 o 
   7   1  14        0.17        0.37      0.32 o 
   8   1  14        6.87        6.73      0.55 o 
   9   1  14        0.27        0.60      0.40 o 
  -1   2  14        1.74        2.24      0.44 o 
   0   2  14        0.98        0.43      0.36 o 
   1   2  14       12.34       13.17      0.58 o 
   2   2  14       10.32       10.52      0.54 o 
   3   2  14        3.10        2.60      0.34 o 
   4   2  14        4.87        5.63      0.50 o 
   5   2  14       26.91       27.57      0.99 o 
   6   2  14        1.14        0.37      0.32 o 
   7   2  14        5.40        4.36      0.99 o 
   8   2  14        5.38        5.34      0.55 o 
   9   2  14       20.13       21.86      0.92 o 
  -1   3  14        8.30        7.86      1.30 o 
   0   3  14        1.20        1.13      0.40 o 
   1   3  14       10.72       10.25      0.52 o 
   2   3  14        1.65        2.50      0.56 o 
   3   3  14       50.11       50.90      1.40 o 
   4   3  14       13.39       12.57      0.61 o 
   5   3  14       24.43       23.42      0.92 o 
   6   3  14        1.81        1.27      0.40 o 
   7   3  14       23.44       23.40      0.92 o 
   8   3  14       10.11       11.40      0.94 o 
   9   3  14        2.72        2.16      0.73 o 
  -1   4  14        0.01        0.16      0.40 o 
   0   4  14        0.09       -0.12      0.57 o 
   1   4  14       15.98       16.18      0.60 o 
   2   4  14        4.01        3.82      0.47 o 
   3   4  14        7.87        7.12      0.44 o 
   4   4  14      174.02      182.54      2.80 o 
   5   4  14       13.81       14.97      1.13 o 
   6   4  14       11.85       12.95      0.70 o 
   7   4  14        0.07        0.01      0.57 o 
   8   4  14       16.51       18.05      0.80 o 
   9   4  14       36.05       41.30      1.28 o 
  -1   5  14        0.02        0.00      0.42 o 
   0   5  14        1.00        1.27      0.73 o 
   1   5  14        3.04        3.02      0.36 o 
   2   5  14        4.40        4.84      0.40 o 
   3   5  14       66.09       72.04      1.38 o 
   4   5  14        7.48        7.26      0.44 o 
   5   5  14        1.13        1.16      0.32 o 
   6   5  14       44.47       44.22      1.02 o 
   7   5  14        0.49        0.19      0.35 o 
   8   5  14       51.72       45.73      1.97 o 
  -1   6  14       19.91       28.69      1.46 o 
   0   6  14        0.47        0.58      0.32 o 
   1   6  14       46.73       49.59      1.12 o 
   2   6  14        0.08       -0.02      0.26 o 
   3   6  14        0.48        0.63      0.28 o 
   4   6  14       54.11       56.38      1.18 o 
   5   6  14       90.84       99.19      2.96 o 
   6   6  14        2.38        3.47      0.47 o 
   7   6  14        1.63        0.83      0.62 o 
   8   6  14        7.97        8.52      1.04 o 
   1   7  14        7.74        8.86      0.68 o 
   2   7  14       18.34       22.50      1.51 o 
   3   7  14        1.68        1.99      0.44 o 
   4   7  14        2.22        2.84      0.42 o 
   5   7  14        0.00       -0.16      0.32 o 
   6   7  14        3.39        4.44      0.47 o 
   7   7  14        4.16        3.45      0.47 o 
   1   8  14        3.01        1.87      0.62 o 
   2   8  14        0.39       -0.29      0.29 o 
   3   8  14        2.23        2.66      0.44 o 
   4   8  14        1.77        2.34      0.44 o 
   5   8  14        7.67        8.30      0.62 o 
   6   8  14        0.82        1.33      0.47 o 
   7   8  14        3.64        3.43      0.62 o 
   3  -2  15        0.24        0.10      0.52 o 
   4  -2  15        3.97        4.37      0.73 o 
   5  -2  15       33.11       36.90      1.66 o 
   2  -1  15        5.97        5.51      0.73 o 
   3  -1  15        0.05       -0.29      0.32 o 
   4  -1  15       10.61       10.14      0.66 o 
   5  -1  15        2.86        2.47      0.73 o 
   1   0  15        0.00        1.25      0.62 o 
   2   0  15        1.89        1.71      0.47 o 
   3   0  15        0.18        0.30      0.32 o 
   4   0  15       14.38       14.74      0.77 o 
   5   0  15        9.64       13.85      0.77 o 
   6   0  15       36.45       38.30      1.25 o 
   0   1  15       32.51       39.39      1.77 o 
   1   1  15        6.23        7.48      0.83 o 
   2   1  15       21.07       28.26      1.08 o 
   3   1  15        6.78        6.65      0.59 o 
   4   1  15        4.08        3.72      0.68 o 
   5   1  15       43.45       41.84      2.13 o 
   6   1  15        8.91        8.58      0.62 o 
   7   1  15        2.10        2.92      0.52 o 
   1   2  15       39.65       43.73      1.28 o 
   2   2  15       37.11       39.61      1.27 o 
   3   2  15       10.59       11.16      0.56 o 
   4   2  15       83.33       85.26      2.02 o 
   5   2  15        0.37        0.02      0.35 o 
   6   2  15        0.61        0.23      0.35 o 
   7   2  15        4.13        4.97      0.57 o 
   8   2  15       10.26       11.85      0.94 o 
   1   3  15        3.00        3.72      0.47 o 
   2   3  15        6.14        6.87      0.50 o 
   3   3  15       33.77       38.89      0.98 o 
   4   3  15        1.01        0.00      0.52 o 
   5   3  15       17.71       19.30      0.84 o 
   6   3  15        0.91        1.05      0.40 o 
   7   3  15        4.06        2.98      0.73 o 
   8   3  15       16.03       17.46      1.14 o 
   1   4  15       19.87       23.15      0.96 o 
   2   4  15        6.34        8.28      0.50 o 
   3   4  15        2.17        3.78      0.47 o 
   4   4  15        5.21        4.27      0.64 o 
   5   4  15        0.08       -0.47      0.47 o 
   6   4  15        3.79        3.54      0.50 o 
   7   4  15        0.04       -0.17      0.35 o 
   8   4  15       12.69       14.03      1.04 o 
   1   5  15        4.48        6.86      0.83 o 
   2   5  15        8.25        6.81      0.57 o 
   3   5  15        0.20        0.03      0.36 o 
   4   5  15       40.65       43.15      1.04 o 
   5   5  15        0.53        1.14      0.32 o 
   6   5  15       16.29       17.96      0.87 o 
   7   5  15        1.55        2.29      0.52 o 
   1   6  15        1.29        1.16      0.40 o 
   2   6  15       14.16       16.41      0.66 o 
   3   6  15       26.24       26.26      1.00 o 
   4   6  15        5.91        4.54      0.99 o 
   5   6  15        8.74       11.12      0.70 o 
   6   6  15        0.17        0.31      0.52 o 
   2   7  15        1.62        0.94      0.62 o 
   4   7  15        6.86        8.21      0.83 o 
   5   7  15       47.30       53.32      2.08 o 
   6   7  15        4.34        5.40      0.73 o 
   3   2  16        2.78        3.85      0.83 o 
   3   3  16        1.78        2.06      0.47 o 
   4   4  16       33.85       43.76      1.87 o 
                                                 
